# Supplementary material for: ﻿The pseudoscorpions of the Caucasian Sphagnum bogs: part I. Description of Neobisium (Neobisium) adjaricum sp. nov. and redescription of the holotype of N. (N.) vilcekii Krumpál, 1983 (Arachnida, Pseudoscorpiones, Neobisiidae)
Source: Zookeys. 2022 May 16;1100:165–90. doi: 10.3897/zookeys.1100.81910 (PMC9848845; doi:10.3897/zookeys.1100.81910)
Supplement: XML Treatment for Neobisium (Neobisium) adjaricum [file zookeys.1100.81910-treatment1.xml]

<!DOCTYPE tp:taxon-treatment
  PUBLIC "-//TaxonX//DTD Taxonomic Treatment Publishing DTD v0 20100105//EN" "tax-treatment-NSO.dtd">
<tp:taxon-treatment xmlns:tp="http://www.plazi.org/taxpub"><tp:treatment-meta><kwd-group><label>Taxon classification</label><kwd>
                  <named-content content-type="kingdom">Animalia</named-content>
                </kwd><kwd>
                  <named-content content-type="order">Pseudoscorpiones</named-content>
                </kwd><kwd>
                  <named-content content-type="family">Neobisiidae</named-content>
                </kwd></kwd-group><mixed-citation publication-type="journal"><person-group><name><surname>Kolesnikov</surname><given-names>Vasiliy B.</given-names></name><name><surname>Christophoryová</surname><given-names>Jana</given-names></name><name><surname>Przhiboro</surname><given-names>Andrey A.</given-names></name><name><surname>Turbanov</surname><given-names>Ilya S.</given-names></name></person-group><article-title>﻿The pseudoscorpions of the Caucasian <italic><tp:taxon-name><tp:taxon-name-part taxon-name-part-type="genus" reg="Sphagnum">Sphagnum</tp:taxon-name-part></tp:taxon-name></italic> bogs: part I. Description of <tp:taxon-name><tp:taxon-name-part taxon-name-part-type="genus" reg="Neobisium">Neobisium</tp:taxon-name-part> (<tp:taxon-name-part taxon-name-part-type="subgenus" reg="Neobisium">Neobisium</tp:taxon-name-part>) <tp:taxon-name-part taxon-name-part-type="species" reg="adjaricum">adjaricum</tp:taxon-name-part></tp:taxon-name> sp. nov. and redescription of the holotype of <tp:taxon-name><tp:taxon-name-part taxon-name-part-type="genus" reg="Neobisium">N.</tp:taxon-name-part> (<tp:taxon-name-part taxon-name-part-type="subgenus" reg="Neobisium">N.</tp:taxon-name-part>) <tp:taxon-name-part taxon-name-part-type="species" reg="vilcekii">vilcekii</tp:taxon-name-part></tp:taxon-name> Krumpál, 1983 (<tp:taxon-name><tp:taxon-name-part taxon-name-part-type="class">Arachnida</tp:taxon-name-part></tp:taxon-name>, <tp:taxon-name><tp:taxon-name-part taxon-name-part-type="order">Pseudoscorpiones</tp:taxon-name-part></tp:taxon-name>, <tp:taxon-name><tp:taxon-name-part taxon-name-part-type="family">Neobisiidae</tp:taxon-name-part></tp:taxon-name>)</article-title><source>Zookeys</source><day>16</day><month>05</month><year>2022</year><volume>1100</volume><fpage>165</fpage><lpage>190</lpage><pub-id pub-id-type="doi">10.3897/zookeys.1100.81910</pub-id></mixed-citation></tp:treatment-meta><tp:nomenclature><label>﻿</label><tp:taxon-name><object-id xmlns:xlink="http://www.w3.org/1999/xlink" content-type="arpha" xlink:type="simple">4DC9B50A-46B7-56A2-BA24-98403F8C8405</object-id><tp:taxon-name-part taxon-name-part-type="genus" reg="Neobisium">Neobisium</tp:taxon-name-part> (<tp:taxon-name-part taxon-name-part-type="subgenus" reg="Neobisium">Neobisium</tp:taxon-name-part>) <tp:taxon-name-part taxon-name-part-type="species" reg="adjaricum">adjaricum</tp:taxon-name-part><object-id xmlns:xlink="http://www.w3.org/1999/xlink" content-type="zoobank" xlink:type="simple">http://zoobank.org/A66BABF5-698C-4B29-888D-12945CE6FADB</object-id></tp:taxon-name><tp:taxon-status xmlns:xlink="http://www.w3.org/1999/xlink" xlink:type="simple">sp. nov.</tp:taxon-status><xref ref-type="fig" rid="F3">Figs 3A</xref><xref ref-type="fig" rid="F4">, 4</xref><xref ref-type="fig" rid="F5">, 5</xref><xref ref-type="fig" rid="F6">, 6</xref></tp:nomenclature><tp:treatment-sec sec-type="material" id="SECID0EKYAE"><title>Material examined.</title><p><bold><italic>Holotype</italic>.</bold> ♂ (<named-content xmlns:xlink="http://www.w3.org/1999/xlink" content-type="dwc:institutional_code" xlink:title="Zoological Institute, Russian Academy of Sciences" xlink:href="http://grbio.org/institution/zoological-institute-russian-academy-sciences" xlink:type="simple">ZISP</named-content> 1437), <bold>Georgia</bold>, Adjara, near Kobuleti, Ispani 2 bog, <named-content xmlns:xlink="http://www.w3.org/1999/xlink" content-type="dwc:verbatimCoordinates" xlink:type="simple"><named-content content-type="geo-json" specific-use="{&#34;type&#34;:&#34;Point&#34;,&#34;coordinates&#34;:[41.797630,41.864610]}" id="NCID0E5YAE" xlink:type="simple">41.86461°N, 41.79763°E</named-content></named-content>, main bog, site 3 (600 m E of W <italic><tp:taxon-name><tp:taxon-name-part taxon-name-part-type="genus" reg="Alnus">Alnus</tp:taxon-name-part></tp:taxon-name></italic> belt), flat <italic><tp:taxon-name><tp:taxon-name-part taxon-name-part-type="genus" reg="Sphagnum">Sphagnum</tp:taxon-name-part></tp:taxon-name></italic> carpet, sample I-11, 10.V.2019, A. Przhiboro leg.</p><p><bold><italic>Paratypes</italic>.</bold> 1 ♂ (<named-content xmlns:xlink="http://www.w3.org/1999/xlink" content-type="dwc:institutional_code" xlink:title="Zoological Museum of the Moscow University" xlink:href="http://grbio.org/institution/zoological-museum-moscow-lomonosov-state-university" xlink:type="simple">ZMMU</named-content> TI-65), 1 ♀ (<named-content xmlns:xlink="http://www.w3.org/1999/xlink" content-type="dwc:institutional_code" xlink:title="Zoological Institute, Russian Academy of Sciences" xlink:href="http://grbio.org/institution/zoological-institute-russian-academy-sciences" xlink:type="simple">ZISP</named-content> 1438), <bold>Georgia</bold>, Adjara, near Kobuleti, Ispani 1 bog, <named-content xmlns:xlink="http://www.w3.org/1999/xlink" content-type="dwc:verbatimCoordinates" xlink:type="simple"><named-content content-type="geo-json" specific-use="{&#34;type&#34;:&#34;Point&#34;,&#34;coordinates&#34;:[41.787500,41.858050]}" id="NCID0EF1AE" xlink:type="simple">41.85805°N, 41.78750°E</named-content></named-content>, site 1 (150 m E of NW bog edge), dry <italic><tp:taxon-name><tp:taxon-name-part taxon-name-part-type="genus" reg="Sphagnum">Sphagnum</tp:taxon-name-part></tp:taxon-name></italic> hummocks, sample I-18, 11.V.2019, A. Przhiboro leg.; 1 ♂ (<abbrev xmlns:xlink="http://www.w3.org/1999/xlink" xlink:title="Institute of Systematics and Ecology of Animals, the Siberian Branch of the Russian Academy of Sciences, Novosibirsk" id="ABBRID0ER1AE" xlink:type="simple">ISEA</abbrev> Ps. 001.0037), the same locality, habitat, and collector, sample I-37, 10.X.2019.</p></tp:treatment-sec><tp:treatment-sec sec-type="diagnosis" id="SECID0EV1AE"><title>Diagnosis.</title><p>Carapace with moderately long and apically rounded epistome; two pairs of eyes present, lenses of posterior eyes with low convexity; movable cheliceral finger without large median tooth; pedipalpal femur and patella smooth (sometimes very rare and weak granules on outer side of femur); chelal hand with faint reticulate ornament; notch on median side of patella reaching almost middle of patellar club length; movable finger distinctly longer than hand<sup>+</sup> but almost equal to femur in length; trichobothrium <italic><abbrev xmlns:xlink="http://www.w3.org/1999/xlink" xlink:title="internal sub-terminal trichobothrium" id="ABBRID0E51AE" xlink:type="simple">ist</abbrev></italic> situated distal to middle of fixed chelal finger; distal half of fixed chelal finger with teeth almost equal in size and shape; anterolateral process of coxa of leg I pointed and slightly enlarged, its mediolateral process slightly prominent, denticulate; sternite II with 5 setae; pedipalpal femur 4.5–5.1× as long as broad (0.77–1.00/0.15–0.22), chelal hand<sup>+</sup> 1.62 × as long as broad (0.62–0.71/0.38–40); movable chelal finger length 0.79–0.95.</p></tp:treatment-sec><tp:treatment-sec sec-type="description" id="SECID0EE2AE"><title>Description.</title><p>♂ and ♀. Coloration: carapace distinctly darker than tergite I and slightly paler than pedipalp; pedipalpal segments uniformly coloured.</p><p>Carapace (Figs <xref ref-type="fig" rid="F4">4A</xref>, <xref ref-type="fig" rid="F6">6C, H, J</xref>): with posterior border partially unsclerotised and pale, covered with fine reticulate ornament (Fig. <xref ref-type="fig" rid="F6">6H</xref>), wider than long, 0.79 × (0.83–0.9 ×) as long as broad, with two pairs of corneate eyes, anterior eyes slightly larger than posterior ones; distance between anterior margin of anterior eye and anterior margin of carapace 0.05, diameter of anterior eye 0.10 (0.08–0.09), diameter of posterior eye 0.09 (0.07–0.09), distance between eyes 0.02; carapace with 27 (23–24) setae, its anterior margin with 6 (4–6) setae: 4 macrosetae and 2 marginal microsetae (one paratype without these microsetae); posterior margin with 9 (6–7) setae, chaetotaxy: m4m:6:6:9 (m4m:6:6:6, 4:6:6:7); epistome prominent, short and apically rounded, 0.025/0.040; glandular pores present; anterolateral corners with two small protuberances located below surface of carapace; carapace with 6 (5–6) microlyrifissures: one pair situated in ocular zone, close to anterior eyes, and two pairs located at posterior margin.</p><fig id="F4" position="float" orientation="portrait"><object-id xmlns:xlink="http://www.w3.org/1999/xlink" content-type="doi" xlink:type="simple">10.3897/zookeys.1100.81910.figure4</object-id><object-id xmlns:xlink="http://www.w3.org/1999/xlink" content-type="arpha" xlink:type="simple">8991276D-A4F8-5AEA-91BD-54D1D13F4183</object-id><label>Figure 4.</label><caption><p><tp:taxon-name><tp:taxon-name-part taxon-name-part-type="genus" reg="Neobisium">Neobisium</tp:taxon-name-part> (<tp:taxon-name-part taxon-name-part-type="subgenus" reg="Neobisium">Neobisium</tp:taxon-name-part>) <tp:taxon-name-part taxon-name-part-type="species" reg="adjaricum">adjaricum</tp:taxon-name-part></tp:taxon-name> sp. nov., holotype male <bold>A</bold> carapace, dorsal view <bold>B</bold> coxae of pedipalp and legs I–IV, ventral view <bold>C</bold> sternites II–IV, ventral view <bold>D</bold> male genitalia, ventral view <bold>E</bold> right leg IV (without trochanter), dorsal view <bold>F</bold> sub-terminal seta on pedal tarsus IV. Abbreviation: <italic><abbrev xmlns:xlink="http://www.w3.org/1999/xlink" xlink:title="dorsal accessory tooth on pedal tarsus IV" id="ABBRID0E13AE" xlink:type="simple">dat</abbrev></italic> – dorsal accessory tooth. Scale bars: 1.0 <abbrev xmlns:xlink="http://www.w3.org/1999/xlink" xlink:title="millimetres" id="ABBRID0E53AE" xlink:type="simple">mm</abbrev> (<bold>A–C, E</bold>); 0.1 <abbrev xmlns:xlink="http://www.w3.org/1999/xlink" xlink:title="millimetres" id="ABBRID0EE4AE" xlink:type="simple">mm</abbrev> (<bold>D, F</bold>).</p></caption><graphic xmlns:xlink="http://www.w3.org/1999/xlink" xlink:href="zookeys-1100-165_article-81910__-g004.jpg" position="float" orientation="portrait" xlink:type="simple" id="oo_684538.jpg"><uri content-type="original_file" xlink:type="simple">https://binary.pensoft.net/fig/684538</uri></graphic></fig><p>Tergites weakly sclerotised; all setae simple; tergite X with 2 (2–4) pseudotactile and 2 tactile setae; tergite XI with 4 tactile setae; chaetotaxy: 6:9:11:11:11:12:12:13:11:4T2T4:T2T2T2T:2 (6:8–9:10–11:11–12:11:12:11:10–12:11:4T1–2T4:T2T2T2T:2).</p><p>Sternites entirely smooth, weakly sclerotised; anterior operculum of males with 5 and posterior operculum of males with 17 (16–17) setae, of which 7 (6–7) setae located close to genital aperture (Fig. <xref ref-type="fig" rid="F4">4C</xref>); sternite II of female with 6 setae, sternite III of female: (3)18(3). All setae simple; those on sternites IV–XI uniseriate; chaetotaxy: 5:(3)17(3):(3)12(3):16:16:16:16:16:6T1T6:T2T3T2T:2 (5–6:(3)16–18(3):(3)12–13(3):15–17:14–15:15:14–16:13–15:4–6T1T4–6:T3T2T3T:2).</p><p>Internal genitalia with moderately long lateral and median genital sacs, median sac wrinkled, same length as lateral sacs; genital opening with 4+4 internal setae (Fig. <xref ref-type="fig" rid="F4">4D</xref>).</p><p>Pleural membrane granulated. Chelicera (Figs <xref ref-type="fig" rid="F5">5D–F</xref>, <xref ref-type="fig" rid="F6">6F</xref>): hand with 7 acuminate setae; galea knob-like, with poorly developed hyaline convexity, sub-galeal seta situated distal to middle (T = 0.7); hand covered with faint reticulate pattern with pointed corners (Fig. <xref ref-type="fig" rid="F5">5D</xref>); small tooth (<italic><abbrev xmlns:xlink="http://www.w3.org/1999/xlink" xlink:title="teeth under interior seta is of chelicera" id="ABBRID0EL5AE" xlink:type="simple">tis</abbrev></italic>) under interior seta (<italic>is</italic>) present, triangular (Fig. <xref ref-type="fig" rid="F6">6F</xref>); fixed finger with 18 (17–19) teeth reaching finger base; movable finger with 7 (8–10) teeth reaching distal to middle of segment, large median tooth absent; serrula interior with 22 (22–25) blades, serrula exterior with 26 (25–28) blades; rallum with 8 blades, two distal ones denticulate, 6 posterior blades simple, smooth and acuminate, 2 or 3 proximal blades smallest.</p><fig id="F5" position="float" orientation="portrait"><object-id xmlns:xlink="http://www.w3.org/1999/xlink" content-type="doi" xlink:type="simple">10.3897/zookeys.1100.81910.figure5</object-id><object-id xmlns:xlink="http://www.w3.org/1999/xlink" content-type="arpha" xlink:type="simple">4271D755-3BED-5A6E-B3EC-63C3773E1200</object-id><label>Figure 5.</label><caption><p><tp:taxon-name><tp:taxon-name-part taxon-name-part-type="genus" reg="Neobisium">Neobisium</tp:taxon-name-part> (<tp:taxon-name-part taxon-name-part-type="subgenus" reg="Neobisium">Neobisium</tp:taxon-name-part>) <tp:taxon-name-part taxon-name-part-type="species" reg="adjaricum">adjaricum</tp:taxon-name-part></tp:taxon-name> sp. nov., holotype male (<bold>A–D</bold>) and paratype male (<bold>E, F</bold>) <bold>A</bold> left chela, dorsal view <bold>B</bold> right chela, lateral view <bold>C</bold> right pedipalp (without chela), dorsal view <bold>D</bold> left chelicera, dorsal view <bold>E</bold> fixed finger of left chelicera, partial dorsal view <bold>F</bold> movable finger of left chelicera, partial dorsal view. Abbreviations: trichobothria on fixed chelal finger: <italic><abbrev xmlns:xlink="http://www.w3.org/1999/xlink" xlink:title="external basal trichobothrium" id="ABBRID0E36AE" xlink:type="simple">eb</abbrev></italic> – exterior basal, <italic><abbrev xmlns:xlink="http://www.w3.org/1999/xlink" xlink:title="external sub-basal trichobothrium" id="ABBRID0ECAAG" xlink:type="simple">esb</abbrev></italic> – exterior sub-basal, <italic><abbrev xmlns:xlink="http://www.w3.org/1999/xlink" xlink:title="external sub-terminal trichobothrium" id="ABBRID0EHAAG" xlink:type="simple">est</abbrev></italic> – exterior sub-terminal, <italic><abbrev xmlns:xlink="http://www.w3.org/1999/xlink" xlink:title="external terminal trichobothrium" id="ABBRID0EMAAG" xlink:type="simple">et</abbrev></italic> – exterior terminal, <italic><abbrev xmlns:xlink="http://www.w3.org/1999/xlink" xlink:title="internal basal trichobothrium" id="ABBRID0ERAAG" xlink:type="simple">ib</abbrev></italic> – interior basal, <italic><abbrev xmlns:xlink="http://www.w3.org/1999/xlink" xlink:title="internal sub-basal trichobothrium" id="ABBRID0EWAAG" xlink:type="simple">isb</abbrev></italic> – interior sub-basal, <italic><abbrev xmlns:xlink="http://www.w3.org/1999/xlink" xlink:title="internal sub-terminal trichobothrium" id="ABBRID0E2AAG" xlink:type="simple">ist</abbrev></italic> – interior sub-terminal, <italic><abbrev xmlns:xlink="http://www.w3.org/1999/xlink" xlink:title="internal terminal trichobothrium" id="ABBRID0EABAG" xlink:type="simple">it</abbrev></italic> – interior terminal; trichobothria on movable chelal finger: <italic>b</italic> – basal, <italic><abbrev xmlns:xlink="http://www.w3.org/1999/xlink" xlink:title="sub-basal trichobothrium" id="ABBRID0EHBAG" xlink:type="simple">sb</abbrev></italic> – sub-basal, <italic><abbrev xmlns:xlink="http://www.w3.org/1999/xlink" xlink:title="sub-terminal trichobothrium" id="ABBRID0EMBAG" xlink:type="simple">st</abbrev></italic> – sub-terminal, <italic>t</italic> – terminal; <italic>gs</italic> – galeal seta; <italic><abbrev xmlns:xlink="http://www.w3.org/1999/xlink" xlink:title="coupled sensillum" id="ABBRID0EVBAG" xlink:type="simple">pc</abbrev></italic> – coupled sensilla. Scale bars: 1.0 <abbrev xmlns:xlink="http://www.w3.org/1999/xlink" xlink:title="millimetres" id="ABBRID0EZBAG" xlink:type="simple">mm</abbrev> (<bold>A–C</bold>); 0.1 <abbrev xmlns:xlink="http://www.w3.org/1999/xlink" xlink:title="millimetres" id="ABBRID0E6BAG" xlink:type="simple">mm</abbrev> (<bold>D–F</bold>).</p></caption><graphic xmlns:xlink="http://www.w3.org/1999/xlink" xlink:href="zookeys-1100-165_article-81910__-g005.jpg" position="float" orientation="portrait" xlink:type="simple" id="oo_684539.jpg"><uri content-type="original_file" xlink:type="simple">https://binary.pensoft.net/fig/684539</uri></graphic></fig><p>Coxae (Fig. <xref ref-type="fig" rid="F4">4B</xref>): pedipalpal coxa excluding manducatory process with 7 or 8 setae, manducatory process with 4 acuminate setae, seta at base of manducatory process longest; coxa I with moderately long triangular, sclerotised, apically pointed anterolateral process (0.06/0.04), and with denticulate mediolateral process; coxal chaetotaxy of legs: 6:6–8:7:10–11 (5–6:6–8:7:10–11). Each coxa of legs with one lyrifissure, pedipalpal coxa with one maxillary lyrifissure.</p><p>Pedipalp (Figs <xref ref-type="fig" rid="F5">5A–C</xref>, <xref ref-type="fig" rid="F6">6B, D, E, G, I</xref>): femur and patella smooth (in one paratype, outer side of femur finely granulate), hand of chela covered with fine reticulate ornament (Fig. <xref ref-type="fig" rid="F6">6D</xref>), pedicel of chela with distinct ornament; trochanter with small dorsal tubercle, 2.0 × (1.60–1.85 ×) as long as broad; femur with short pedicel, its margins of femur without tubercles, some setae mostly located in basal half of segment, without enlarged alveoli, one glandular pore located dorsodistally, 4.5 × (5–5.1 ×) as long as broad; patella with short and stout pedicel (0.20–0.22), patella distinctly shorter than femur, 1.43 × (1.54–1.66 ×) as long as broad, with 3 lyrifissures basally and 2 lyrifissures distally, notch on median side reaching very close to middle of club length. Chela<sup>+</sup> 3.8 × (3.68–3.87 ×) and chela- 3.7 × (3.52–3.75 ×) as long as broad; movable finger distinctly longer than hand<sup>+</sup>, 1.31 × (1.27–1.33 ×), but almost equal to femur in length, 0.95 × (0.95–1.02 ×); hand<sup>+</sup> 1.62 × (1.63–1.77 ×) and hand- 1.52 × (1.57–1.62 ×) as long as broad; retrolateral surface of hand with 3 glandular pores located around trichobothria <italic><abbrev xmlns:xlink="http://www.w3.org/1999/xlink" xlink:title="external basal trichobothrium" id="ABBRID0EFDAG" xlink:type="simple">eb</abbrev></italic> and <italic><abbrev xmlns:xlink="http://www.w3.org/1999/xlink" xlink:title="external sub-basal trichobothrium" id="ABBRID0EKDAG" xlink:type="simple">esb</abbrev></italic> (two pores close to each other, one distant); fixed finger with 3 lyrifissures: <italic><abbrev xmlns:xlink="http://www.w3.org/1999/xlink" xlink:title="retrolateral lyrifissure of fixed chelal finger" id="ABBRID0EPDAG" xlink:type="simple">fa</abbrev></italic> located close to base in retrolateral view, <italic><abbrev xmlns:xlink="http://www.w3.org/1999/xlink" xlink:title="dorsoretrolateral lyrifissure of fixed chelal finger" id="ABBRID0EUDAG" xlink:type="simple">fb</abbrev></italic> located slightly proximal to <italic><abbrev xmlns:xlink="http://www.w3.org/1999/xlink" xlink:title="internal basal trichobothrium" id="ABBRID0EZDAG" xlink:type="simple">ib</abbrev></italic>, <italic><abbrev xmlns:xlink="http://www.w3.org/1999/xlink" xlink:title="dorsodistal lyrifissure of fixed chelal finger" id="ABBRID0E5DAG" xlink:type="simple">fd</abbrev></italic> located distal to <italic><abbrev xmlns:xlink="http://www.w3.org/1999/xlink" xlink:title="internal terminal trichobothrium" id="ABBRID0EDEAG" xlink:type="simple">it</abbrev></italic>; movable finger with 3 lyrifissures in retrolateral view: <italic><abbrev xmlns:xlink="http://www.w3.org/1999/xlink" xlink:title="retrolateral lyrifissures of movable chelal finger" id="ABBRID0EIEAG" xlink:type="simple">ma</abbrev></italic><sub>2</sub> located closer to trichobothrium <italic>b</italic> than to <italic><abbrev xmlns:xlink="http://www.w3.org/1999/xlink" xlink:title="sub-basal trichobothrium" id="ABBRID0EQEAG" xlink:type="simple">sb</abbrev></italic>, <italic><abbrev xmlns:xlink="http://www.w3.org/1999/xlink" xlink:title="retrolateral lyrifissures of movable chelal finger" id="ABBRID0EVEAG" xlink:type="simple">ma</abbrev></italic><sub>1</sub> nearly at same level with <italic><abbrev xmlns:xlink="http://www.w3.org/1999/xlink" xlink:title="sub-basal trichobothrium" id="ABBRID0E2EAG" xlink:type="simple">sb</abbrev></italic> (slightly proximal to <italic><abbrev xmlns:xlink="http://www.w3.org/1999/xlink" xlink:title="sub-basal trichobothrium" id="ABBRID0EAFAG" xlink:type="simple">sb</abbrev></italic>), <italic><abbrev xmlns:xlink="http://www.w3.org/1999/xlink" xlink:title="retrolateral lyrifissures of movable chelal finger" id="ABBRID0EFFAG" xlink:type="simple">ma</abbrev></italic><sub>3</sub> closer to <italic><abbrev xmlns:xlink="http://www.w3.org/1999/xlink" xlink:title="sub-terminal trichobothrium" id="ABBRID0ELFAG" xlink:type="simple">st</abbrev></italic> than to <italic><abbrev xmlns:xlink="http://www.w3.org/1999/xlink" xlink:title="sub-basal trichobothrium" id="ABBRID0EQFAG" xlink:type="simple">sb</abbrev></italic>, <italic><abbrev xmlns:xlink="http://www.w3.org/1999/xlink" xlink:title="retrolateral lyrifissures of movable chelal finger" id="ABBRID0EVFAG" xlink:type="simple">ma</abbrev></italic><sub>1</sub> slightly closer to <italic><abbrev xmlns:xlink="http://www.w3.org/1999/xlink" xlink:title="retrolateral lyrifissures of movable chelal finger" id="ABBRID0E2FAG" xlink:type="simple">ma</abbrev></italic><sub>3</sub> than to <italic><abbrev xmlns:xlink="http://www.w3.org/1999/xlink" xlink:title="retrolateral lyrifissures of movable chelal finger" id="ABBRID0EBGAG" xlink:type="simple">ma</abbrev></italic><sub>2</sub>; one or two sensilla <italic><abbrev xmlns:xlink="http://www.w3.org/1999/xlink" xlink:title="coupled sensillum" id="ABBRID0EHGAG" xlink:type="simple">pc</abbrev></italic> located between trichobothria <italic><abbrev xmlns:xlink="http://www.w3.org/1999/xlink" xlink:title="sub-basal trichobothrium" id="ABBRID0EMGAG" xlink:type="simple">sb</abbrev></italic> and <italic><abbrev xmlns:xlink="http://www.w3.org/1999/xlink" xlink:title="sub-terminal trichobothrium" id="ABBRID0ERGAG" xlink:type="simple">st</abbrev></italic>, close to dental canals (one sensillum closer to <italic><abbrev xmlns:xlink="http://www.w3.org/1999/xlink" xlink:title="sub-basal trichobothrium" id="ABBRID0EWGAG" xlink:type="simple">sb</abbrev></italic>, other closer to <italic><abbrev xmlns:xlink="http://www.w3.org/1999/xlink" xlink:title="sub-terminal trichobothrium" id="ABBRID0E2GAG" xlink:type="simple">st</abbrev></italic>; latter not present in all specimens); fixed finger with 48 (48–51) contiguous triangular teeth reaching level of trichobothrium <italic><abbrev xmlns:xlink="http://www.w3.org/1999/xlink" xlink:title="internal basal trichobothrium" id="ABBRID0EAHAG" xlink:type="simple">ib</abbrev></italic>, two outer distal teeth smallest, other teeth almost equal in size, all teeth with dental canal; movable finger with 45 (44–47) contiguous teeth not reaching level of trichobothrium <italic>b</italic>, teeth slightly reduced in size from tip of base of, distal 10–12 teeth triangular, other blunt and apically rounded, teeth with dental canal (except basal 6 or 7 small teeth); nodus ramosus of venom duct in fixed chelal finger short, situated very close to finger tip.</p><fig id="F6" position="float" orientation="portrait"><object-id xmlns:xlink="http://www.w3.org/1999/xlink" content-type="doi" xlink:type="simple">10.3897/zookeys.1100.81910.figure6</object-id><object-id xmlns:xlink="http://www.w3.org/1999/xlink" content-type="arpha" xlink:type="simple">0FCDF08B-60DE-5C66-BCC1-20C9218BBE2D</object-id><label>Figure 6.</label><caption><p><tp:taxon-name><tp:taxon-name-part taxon-name-part-type="genus" reg="Neobisium">Neobisium</tp:taxon-name-part> (<tp:taxon-name-part taxon-name-part-type="subgenus" reg="Neobisium">Neobisium</tp:taxon-name-part>) <tp:taxon-name-part taxon-name-part-type="species" reg="adjaricum">adjaricum</tp:taxon-name-part></tp:taxon-name> sp. nov., holotype male, light microscope images <bold>A</bold> distal part of left pedal tarsus IV, dorsal view <bold>B</bold> basal part of pedipalpal patella, dorsal view <bold>C</bold> epistome, dorsal view <bold>D</bold> surface of chelal hand, dorsal view <bold>E</bold> basal part of right chelal fixed finger, lateral view <bold>F</bold> part of left chelicera (part), dorsal view <bold>G</bold> part of chelal fingers, lateral view <bold>H</bold> surface of carapace, dorsal view <bold>I</bold> pedicel of chela, lateral view <bold>J</bold> right eyes, dorsal view. Abbreviations: trichobothria on fixed chelal finger: <italic><abbrev xmlns:xlink="http://www.w3.org/1999/xlink" xlink:title="external basal trichobothrium" id="ABBRID0ERIAG" xlink:type="simple">eb</abbrev></italic> – exterior basal, <italic><abbrev xmlns:xlink="http://www.w3.org/1999/xlink" xlink:title="external sub-basal trichobothrium" id="ABBRID0EWIAG" xlink:type="simple">esb</abbrev></italic> – exterior sub-basal, <italic><abbrev xmlns:xlink="http://www.w3.org/1999/xlink" xlink:title="internal sub-basal trichobothrium" id="ABBRID0E2IAG" xlink:type="simple">isb</abbrev></italic> – interior sub-basal; trichobothria on movable chelal finger: <italic><abbrev xmlns:xlink="http://www.w3.org/1999/xlink" xlink:title="sub-terminal trichobothrium" id="ABBRID0EAJAG" xlink:type="simple">st</abbrev></italic> – sub-terminal; <italic><abbrev xmlns:xlink="http://www.w3.org/1999/xlink" xlink:title="dorsal accessory tooth on pedal tarsus IV" id="ABBRID0EFJAG" xlink:type="simple">dat</abbrev></italic> – dorsal accessory tooth; <italic><abbrev xmlns:xlink="http://www.w3.org/1999/xlink" xlink:title="retrolateral lyrifissure of fixed chelal finger" id="ABBRID0EKJAG" xlink:type="simple">fa</abbrev></italic>, <italic><abbrev xmlns:xlink="http://www.w3.org/1999/xlink" xlink:title="dorsoretrolateral lyrifissure of fixed chelal finger" id="ABBRID0EPJAG" xlink:type="simple">fb</abbrev></italic> – lyrifissures; <italic>gs</italic>, <italic>ls</italic>, <italic>is</italic>, <italic>sbs</italic> – cheliceral setae; <italic><abbrev xmlns:xlink="http://www.w3.org/1999/xlink" xlink:title="coupled sensillum" id="ABBRID0E3JAG" xlink:type="simple">pc</abbrev></italic> – coupled sensilla; <italic><abbrev xmlns:xlink="http://www.w3.org/1999/xlink" xlink:title="teeth under interior seta is of chelicera" id="ABBRID0EBKAG" xlink:type="simple">tis</abbrev></italic> – tooth close to seta <italic>is</italic> on chelicera; arrows show glandular pores. Scale bar: 0.1 <abbrev xmlns:xlink="http://www.w3.org/1999/xlink" xlink:title="millimetres" id="ABBRID0EHKAG" xlink:type="simple">mm</abbrev>.</p></caption><graphic xmlns:xlink="http://www.w3.org/1999/xlink" xlink:href="zookeys-1100-165_article-81910__-g006.jpg" position="float" orientation="portrait" xlink:type="simple" id="oo_684540.jpg"><uri content-type="original_file" xlink:type="simple">https://binary.pensoft.net/fig/684540</uri></graphic></fig><p>Trichobothriotaxy: fixed finger with 8 trichobothria, movable finger with 4 trichobothria; fixed finger with trichobothria <italic><abbrev xmlns:xlink="http://www.w3.org/1999/xlink" xlink:title="external sub-basal trichobothrium" id="ABBRID0ETKAG" xlink:type="simple">esb</abbrev></italic> and <italic><abbrev xmlns:xlink="http://www.w3.org/1999/xlink" xlink:title="external basal trichobothrium" id="ABBRID0EYKAG" xlink:type="simple">eb</abbrev></italic> located close to each other and slightly proximal to <italic><abbrev xmlns:xlink="http://www.w3.org/1999/xlink" xlink:title="internal basal trichobothrium" id="ABBRID0E4KAG" xlink:type="simple">ib</abbrev></italic>, with <italic><abbrev xmlns:xlink="http://www.w3.org/1999/xlink" xlink:title="internal sub-basal trichobothrium" id="ABBRID0ECLAG" xlink:type="simple">isb</abbrev></italic> on retrolateral surface, with <italic><abbrev xmlns:xlink="http://www.w3.org/1999/xlink" xlink:title="internal basal trichobothrium" id="ABBRID0EHLAG" xlink:type="simple">ib</abbrev></italic> closer to <italic><abbrev xmlns:xlink="http://www.w3.org/1999/xlink" xlink:title="internal sub-basal trichobothrium" id="ABBRID0EMLAG" xlink:type="simple">isb</abbrev></italic> than to <italic><abbrev xmlns:xlink="http://www.w3.org/1999/xlink" xlink:title="external sub-basal trichobothrium" id="ABBRID0ERLAG" xlink:type="simple">esb</abbrev></italic> (in lateral and dorsal views), trichobothrium <italic><abbrev xmlns:xlink="http://www.w3.org/1999/xlink" xlink:title="internal sub-terminal trichobothrium" id="ABBRID0EWLAG" xlink:type="simple">ist</abbrev></italic> distinctly closer to <italic><abbrev xmlns:xlink="http://www.w3.org/1999/xlink" xlink:title="external sub-terminal trichobothrium" id="ABBRID0E2LAG" xlink:type="simple">est</abbrev></italic> than to <italic><abbrev xmlns:xlink="http://www.w3.org/1999/xlink" xlink:title="internal sub-basal trichobothrium" id="ABBRID0EAMAG" xlink:type="simple">isb</abbrev></italic>, distance <italic><abbrev xmlns:xlink="http://www.w3.org/1999/xlink" xlink:title="internal sub-terminal trichobothrium" id="ABBRID0EFMAG" xlink:type="simple">ist</abbrev></italic>–<italic><abbrev xmlns:xlink="http://www.w3.org/1999/xlink" xlink:title="external sub-terminal trichobothrium" id="ABBRID0EKMAG" xlink:type="simple">est</abbrev></italic> similar to distance <italic><abbrev xmlns:xlink="http://www.w3.org/1999/xlink" xlink:title="external sub-terminal trichobothrium" id="ABBRID0EPMAG" xlink:type="simple">est</abbrev></italic>–<italic><abbrev xmlns:xlink="http://www.w3.org/1999/xlink" xlink:title="internal terminal trichobothrium" id="ABBRID0EUMAG" xlink:type="simple">it</abbrev></italic>, but less than twice as long as distance <italic><abbrev xmlns:xlink="http://www.w3.org/1999/xlink" xlink:title="external sub-terminal trichobothrium" id="ABBRID0EZMAG" xlink:type="simple">est</abbrev></italic>–<italic><abbrev xmlns:xlink="http://www.w3.org/1999/xlink" xlink:title="external terminal trichobothrium" id="ABBRID0E5MAG" xlink:type="simple">et</abbrev></italic> in lateral view, trichobothrium <italic><abbrev xmlns:xlink="http://www.w3.org/1999/xlink" xlink:title="internal sub-terminal trichobothrium" id="ABBRID0EDNAG" xlink:type="simple">ist</abbrev></italic> situated distal to middle of finger (T = 0.57–0.60), <italic><abbrev xmlns:xlink="http://www.w3.org/1999/xlink" xlink:title="internal sub-terminal trichobothrium" id="ABBRID0EINAG" xlink:type="simple">ist</abbrev></italic> located distinctly proximal to <italic>t</italic>, <italic><abbrev xmlns:xlink="http://www.w3.org/1999/xlink" xlink:title="external terminal trichobothrium" id="ABBRID0EPNAG" xlink:type="simple">et</abbrev></italic> located posterior to <italic><abbrev xmlns:xlink="http://www.w3.org/1999/xlink" xlink:title="internal terminal trichobothrium" id="ABBRID0EUNAG" xlink:type="simple">it</abbrev></italic>, at approximately the same distance between <italic><abbrev xmlns:xlink="http://www.w3.org/1999/xlink" xlink:title="external sub-terminal trichobothrium" id="ABBRID0EZNAG" xlink:type="simple">est</abbrev></italic> and <italic><abbrev xmlns:xlink="http://www.w3.org/1999/xlink" xlink:title="internal terminal trichobothrium" id="ABBRID0E5NAG" xlink:type="simple">it</abbrev></italic> (in lateral and dorsal views), <italic><abbrev xmlns:xlink="http://www.w3.org/1999/xlink" xlink:title="internal sub-terminal trichobothrium" id="ABBRID0EDOAG" xlink:type="simple">ist</abbrev></italic> situated distal to middle of finger; movable finger with trichobothrium <italic><abbrev xmlns:xlink="http://www.w3.org/1999/xlink" xlink:title="sub-terminal trichobothrium" id="ABBRID0EIOAG" xlink:type="simple">st</abbrev></italic> situated slightly closer to <italic>t</italic> than to <italic><abbrev xmlns:xlink="http://www.w3.org/1999/xlink" xlink:title="sub-basal trichobothrium" id="ABBRID0EPOAG" xlink:type="simple">sb</abbrev></italic>, trichobothrium <italic><abbrev xmlns:xlink="http://www.w3.org/1999/xlink" xlink:title="sub-basal trichobothrium" id="ABBRID0EUOAG" xlink:type="simple">sb</abbrev></italic> slightly closer to <italic>b</italic> than to <italic><abbrev xmlns:xlink="http://www.w3.org/1999/xlink" xlink:title="sub-terminal trichobothrium" id="ABBRID0E2OAG" xlink:type="simple">st</abbrev></italic> (at almost equal distances), distance <italic>b</italic>–<italic><abbrev xmlns:xlink="http://www.w3.org/1999/xlink" xlink:title="sub-basal trichobothrium" id="ABBRID0ECPAG" xlink:type="simple">sb</abbrev></italic> almost equal to distance <italic><abbrev xmlns:xlink="http://www.w3.org/1999/xlink" xlink:title="sub-terminal trichobothrium" id="ABBRID0EHPAG" xlink:type="simple">st</abbrev></italic>–<italic>t</italic>.</p><p>Legs (Figs <xref ref-type="fig" rid="F4">4E, F</xref>, <xref ref-type="fig" rid="F6">6A</xref>): all claws of legs with small dorsal accessory tooth (Figs <xref ref-type="fig" rid="F4">4E</xref>, <xref ref-type="fig" rid="F6">6A</xref>), arolia simple and shorter than claws. Leg I femur 4.00 × (4.44–5.50 ×) and patella 3.30 × (3.30–3.40 ×) as long as deep, femur 1.21 × (1.48–1.66 ×) as long as patella, tibia 4.12 × (4.28–4.37 ×), metatarsus 3.00 × (3.12–3.14 ×) and tarsus 4.28 × (4.0–4.28 ×) as long as deep, tarsus 1.25 × (1.20–1.27 ×) as long as metatarsus; leg IV femur 2.00 × (1.76–2.00 ×), patella 2.22 × (2.05–2.63 ×), femur+patella 4.22 × (3.94–4.50 ×), tibia 6.0 × (5.80–6.36 ×), metatarsus 3.75 × (3.75–4.12 ×) and tarsus 5.71 × (5.42–5.75 ×) as long as deep, tarsus 1.33 × (1.26–1.39 ×) as long as metatarsus; tibia IV with long tactile seta situated slightly proximal to middle (T = 0.40), metatarsus IV with long tactile seta situated basally (T = 0.125), tarsus with tactile seta situated proximal to middle (T = 0.38); sub-terminal setae branched, basal ramus short and smooth (Fig. <xref ref-type="fig" rid="F4">4F</xref>).</p><p>Sexual dimorphism not pronounced. Measurements: body length 2.95 (2.87–2.90); carapace 0.65/0.82 (0.64–0.65/0.72–0.77); chelicera 0.45/0.24 (0.40–0.50/0.22–0.26), movable finger of chelicera 0.28 (0.26–0.30); pedipalp: trochanter 0.40/0.20 (0.37–0.40/0.20–0.25), femur 0.90/0.20 (0.77–1.00/0.15–0.20), patella 0.63/0.24 (0.50–0.60/0.20–0.23), chela<sup>+</sup> 1.52 (1.40–1.55), chela- 1.48 (1.34–1.50), hand<sup>+</sup> 0.65/0.40 (0.62–0.71/0.38–0.40), hand- 0.61 (0.60–0.65), movable finger 0.86 (0.79–0.95); leg I: trochanter 0.18/0.15 (0.18–0.22/0.15), femur 0.40/0.10 (0.40–0.55/0.09–0.10), patella 0.33/0.10 (0.27–0.33/0.08–0.10), tibia 0.33/0.08 (0.30–0.35/0.07–0.08), metatarsus 0.24/0.08 (0.22–0.25/0.07–0.08), tarsus 0.30/0.07 (0.28–0.30/0.07); leg IV: trochanter 0.40/0.15 (0.40/0.18), femur 0.36/0.18 (0.30–0.40/0.17–0.20), patella 0.40/0.18 (0.37–0.50/0.18–0.19), femur+patella 0.76 (0.67–0.90), tibia 0.60/0.10 (0.58–0.70/0.10–0.11), metatarsus 0.30/0.08 (0.30–0.33/0.08), tarsus 0.40/0.07 (0.38–0.46/0.07–0.08).</p></tp:treatment-sec><tp:treatment-sec sec-type="comparisons" id="SECID0EJQAG"><title>Comparison.</title><p>The new species is most similar to <tp:taxon-name><tp:taxon-name-part taxon-name-part-type="genus" reg="Neobisium">N.</tp:taxon-name-part> (<tp:taxon-name-part taxon-name-part-type="subgenus" reg="Neobisium">N.</tp:taxon-name-part>) <tp:taxon-name-part taxon-name-part-type="species" reg="vilcekii">vilcekii</tp:taxon-name-part></tp:taxon-name> and <tp:taxon-name><tp:taxon-name-part taxon-name-part-type="genus" reg="Neobisium">N.</tp:taxon-name-part> (<tp:taxon-name-part taxon-name-part-type="subgenus" reg="Neobisium">N.</tp:taxon-name-part>) <tp:taxon-name-part taxon-name-part-type="species" reg="speleophilum">speleophilum</tp:taxon-name-part></tp:taxon-name> to the following characters: tarsal claw IV with dorsal accessory tooth, palpal femur without granulate, trichobothrium <italic><abbrev xmlns:xlink="http://www.w3.org/1999/xlink" xlink:title="internal sub-terminal trichobothrium" id="ABBRID0EMRAG" xlink:type="simple">ist</abbrev></italic> located distinctly proximal to <italic>t.</italic> The new species differs from <tp:taxon-name><tp:taxon-name-part taxon-name-part-type="genus" reg="Neobisium">N.</tp:taxon-name-part> (<tp:taxon-name-part taxon-name-part-type="subgenus" reg="Neobisium">N.</tp:taxon-name-part>) <tp:taxon-name-part taxon-name-part-type="species" reg="vilcekii">vilcekii</tp:taxon-name-part></tp:taxon-name> in the following characters: shorter pedipalpal femur (0.77–1.00 vs. 1.35–1.72 in <tp:taxon-name><tp:taxon-name-part taxon-name-part-type="genus" reg="Neobisium">N.</tp:taxon-name-part> (<tp:taxon-name-part taxon-name-part-type="subgenus" reg="Neobisium">N.</tp:taxon-name-part>) <tp:taxon-name-part taxon-name-part-type="species" reg="vilcekii">vilcekii</tp:taxon-name-part></tp:taxon-name>), shorter hand<sup>+</sup> (0.62–0.71 vs. 1.07–1.45) and movable finger (0.79–0.95 vs. 1.32–1.57), higher ratio of length of movable finger to hand<sup>+</sup> (1.27–1.33 × vs. 1.06–1.23 ×), lower ratio of length to width of chelal hand<sup>+</sup> (1.62–1.77 × vs. 1.81–2.15 ×), longer epistome (moderately long vs. short), smaller number of setae on sternite II (5 vs. 10–15), longer anterolateral process on coxa I (0.06/0.04 vs. 0.04/0.05), smaller number of setae on pedipalpal and leg coxae (see Table <xref ref-type="table" rid="T1">1</xref>), smaller number of setae on manducatory process of pedipalp (4 vs. 5), and the presence/absence of large median tooth on movable finger of chelicera (absent vs. present) (<xref ref-type="bibr" rid="B19">Krumpál 1983</xref>; <xref ref-type="bibr" rid="B25">Nassirkhani and Snegovaya 2021</xref>). The new species differs from <tp:taxon-name><tp:taxon-name-part taxon-name-part-type="genus" reg="Neobisium">N.</tp:taxon-name-part> (<tp:taxon-name-part taxon-name-part-type="subgenus" reg="Neobisium">N.</tp:taxon-name-part>) <tp:taxon-name-part taxon-name-part-type="species" reg="speleophilum">speleophilum</tp:taxon-name-part></tp:taxon-name> in the following characters: shorter chela<sup>+</sup> (1.40–1.55vs. 1.72–1.80 in <tp:taxon-name><tp:taxon-name-part taxon-name-part-type="genus" reg="Neobisium">N.</tp:taxon-name-part> (<tp:taxon-name-part taxon-name-part-type="subgenus" reg="Neobisium">N.</tp:taxon-name-part>) <tp:taxon-name-part taxon-name-part-type="species" reg="speleophilum">speleophilum</tp:taxon-name-part></tp:taxon-name>), hand<sup>+</sup> (0.62–0.71 vs. 0.73–0.80), and movable finger (0.79–0.95 vs. 1.12–1.20), lower ratio movable finger/hand<sup>+</sup> (1.27–1.33 × vs. 1.45–1.53 ×), sternite II with 5 setae vs. 11 or 12, longer (as long as lateral sacs) median sac of male genitalia vs. short (lateral sac longer than median) (<xref ref-type="bibr" rid="B20">Krumpál 1986</xref>; <xref ref-type="bibr" rid="B28">Nassirkhani et al. 2020</xref>).</p><table-wrap id="T1" position="float" orientation="portrait"><label>Table 1.</label><caption><p>Numbers of setae on the coxae of some species of the subgenus <tp:taxon-name><tp:taxon-name-part taxon-name-part-type="genus" reg="Neobisium"/><tp:taxon-name-part taxon-name-part-type="subgenus" reg="Neobisium">Neobisium</tp:taxon-name-part></tp:taxon-name> from the Caucasus and adjacent territories.</p></caption><table id="TID0E2TBG" rules="all"><tbody><tr><th rowspan="1" colspan="1">Species</th><th rowspan="1" colspan="1">Pedipalpal coxa (including manducatory process)</th><th rowspan="1" colspan="1">Manducatory process of pedipalpal coxae</th><th rowspan="1" colspan="1">Coxa I</th><th rowspan="1" colspan="1">Coxa II</th><th rowspan="1" colspan="1">Coxa III</th><th rowspan="1" colspan="1">Coxa IV</th></tr><tr><td rowspan="1" colspan="1"><tp:taxon-name><tp:taxon-name-part taxon-name-part-type="genus" reg="Neobisium">N.</tp:taxon-name-part> (<tp:taxon-name-part taxon-name-part-type="subgenus" reg="Neobisium">N.</tp:taxon-name-part>) <tp:taxon-name-part taxon-name-part-type="species" reg="adjaricum">adjaricum</tp:taxon-name-part></tp:taxon-name> sp. nov.</td><td rowspan="1" colspan="1">11–12</td><td rowspan="1" colspan="1">4</td><td rowspan="1" colspan="1">5–6</td><td rowspan="1" colspan="1">6–8</td><td rowspan="1" colspan="1">7</td><td rowspan="1" colspan="1">10–11</td></tr><tr><td rowspan="1" colspan="1">
                        <tp:taxon-name><tp:taxon-name-part taxon-name-part-type="genus" reg="Neobisium">N.</tp:taxon-name-part> (<tp:taxon-name-part taxon-name-part-type="subgenus" reg="Neobisium">N.</tp:taxon-name-part>) <tp:taxon-name-part taxon-name-part-type="species" reg="anatolicum">anatolicum</tp:taxon-name-part></tp:taxon-name>
                      </td><td rowspan="1" colspan="1">9</td><td rowspan="1" colspan="1">4</td><td rowspan="1" colspan="1">10</td><td rowspan="1" colspan="1">7</td><td rowspan="1" colspan="1">6</td><td rowspan="1" colspan="1">11</td></tr><tr><td rowspan="1" colspan="1">
                        <tp:taxon-name><tp:taxon-name-part taxon-name-part-type="genus" reg="Neobisium">N.</tp:taxon-name-part> (<tp:taxon-name-part taxon-name-part-type="subgenus" reg="Neobisium">N.</tp:taxon-name-part>) <tp:taxon-name-part taxon-name-part-type="species" reg="artaxerxesi">artaxerxesi</tp:taxon-name-part></tp:taxon-name>
                      </td><td rowspan="1" colspan="1">10–13</td><td rowspan="1" colspan="1">5</td><td rowspan="1" colspan="1">5–7</td><td rowspan="1" colspan="1">5–6</td><td rowspan="1" colspan="1">4–6</td><td rowspan="1" colspan="1">9–13</td></tr><tr><td rowspan="1" colspan="1">
                        <tp:taxon-name><tp:taxon-name-part taxon-name-part-type="genus" reg="Neobisium">N.</tp:taxon-name-part> (<tp:taxon-name-part taxon-name-part-type="subgenus" reg="Neobisium">N.</tp:taxon-name-part>) <tp:taxon-name-part taxon-name-part-type="species" reg="catherineae">catherineae</tp:taxon-name-part></tp:taxon-name>
                      </td><td rowspan="1" colspan="1">12</td><td rowspan="1" colspan="1">4</td><td rowspan="1" colspan="1">6–7</td><td rowspan="1" colspan="1">6</td><td rowspan="1" colspan="1">5–6</td><td rowspan="1" colspan="1">7–8</td></tr><tr><td rowspan="1" colspan="1">
                        <tp:taxon-name><tp:taxon-name-part taxon-name-part-type="genus" reg="Neobisium">N.</tp:taxon-name-part> (<tp:taxon-name-part taxon-name-part-type="subgenus" reg="Neobisium">N.</tp:taxon-name-part>) <tp:taxon-name-part taxon-name-part-type="species" reg="crassifemoratum">crassifemoratum</tp:taxon-name-part></tp:taxon-name>
                      </td><td rowspan="1" colspan="1">8–9</td><td rowspan="1" colspan="1">3</td><td rowspan="1" colspan="1">7–9</td><td rowspan="1" colspan="1">7–8</td><td rowspan="1" colspan="1">5–6</td><td rowspan="1" colspan="1">9–11</td></tr><tr><td rowspan="1" colspan="1">
                        <tp:taxon-name><tp:taxon-name-part taxon-name-part-type="genus" reg="Neobisium">N.</tp:taxon-name-part> (<tp:taxon-name-part taxon-name-part-type="subgenus" reg="Neobisium">N.</tp:taxon-name-part>) <tp:taxon-name-part taxon-name-part-type="species" reg="golovatchi">golovatchi</tp:taxon-name-part></tp:taxon-name>
                      </td><td rowspan="1" colspan="1">5–7</td><td rowspan="1" colspan="1">4</td><td rowspan="1" colspan="1">4–7</td><td rowspan="1" colspan="1">4–5</td><td rowspan="1" colspan="1">3–5</td><td rowspan="1" colspan="1">9–10</td></tr><tr><td rowspan="1" colspan="1">
                        <tp:taxon-name><tp:taxon-name-part taxon-name-part-type="genus" reg="Neobisium">N.</tp:taxon-name-part> (<tp:taxon-name-part taxon-name-part-type="subgenus" reg="Neobisium">N.</tp:taxon-name-part>) <tp:taxon-name-part taxon-name-part-type="species" reg="kamenskyi">kamenskyi</tp:taxon-name-part></tp:taxon-name>
                      </td><td rowspan="1" colspan="1">9</td><td rowspan="1" colspan="1">5</td><td rowspan="1" colspan="1">6</td><td rowspan="1" colspan="1">6</td><td rowspan="1" colspan="1">6</td><td rowspan="1" colspan="1">8</td></tr><tr><td rowspan="1" colspan="1">
                        <tp:taxon-name><tp:taxon-name-part taxon-name-part-type="genus" reg="Neobisium">N.</tp:taxon-name-part> (<tp:taxon-name-part taxon-name-part-type="subgenus" reg="Neobisium">N.</tp:taxon-name-part>) <tp:taxon-name-part taxon-name-part-type="species" reg="kobachidzei">kobachidzei</tp:taxon-name-part></tp:taxon-name>
                      </td><td rowspan="1" colspan="1">10–12</td><td rowspan="1" colspan="1">4</td><td rowspan="1" colspan="1">6–7</td><td rowspan="1" colspan="1">7</td><td rowspan="1" colspan="1">7</td><td rowspan="1" colspan="1">8–13</td></tr><tr><td rowspan="1" colspan="1">
                        <tp:taxon-name><tp:taxon-name-part taxon-name-part-type="genus" reg="Neobisium">N.</tp:taxon-name-part> (<tp:taxon-name-part taxon-name-part-type="subgenus" reg="Neobisium">N.</tp:taxon-name-part>) <tp:taxon-name-part taxon-name-part-type="species" reg="kovalevskayae">kovalevskayae</tp:taxon-name-part></tp:taxon-name>
                      </td><td rowspan="1" colspan="1">13</td><td rowspan="1" colspan="1">5</td><td rowspan="1" colspan="1">6–9</td><td rowspan="1" colspan="1">6</td><td rowspan="1" colspan="1">5–7</td><td rowspan="1" colspan="1">6–8</td></tr><tr><td rowspan="1" colspan="1">
                        <tp:taxon-name><tp:taxon-name-part taxon-name-part-type="genus" reg="Neobisium">N.</tp:taxon-name-part> (<tp:taxon-name-part taxon-name-part-type="subgenus" reg="Neobisium">N.</tp:taxon-name-part>) <tp:taxon-name-part taxon-name-part-type="species" reg="speleophilum">speleophilum</tp:taxon-name-part></tp:taxon-name>
                      </td><td rowspan="1" colspan="1">10–12</td><td rowspan="1" colspan="1">4</td><td rowspan="1" colspan="1">6–7</td><td rowspan="1" colspan="1">4–5</td><td rowspan="1" colspan="1">4–6</td><td rowspan="1" colspan="1">8–10</td></tr><tr><td rowspan="1" colspan="1">
                        <tp:taxon-name><tp:taxon-name-part taxon-name-part-type="genus" reg="Neobisium">N.</tp:taxon-name-part> (<tp:taxon-name-part taxon-name-part-type="subgenus" reg="Neobisium">N.</tp:taxon-name-part>) <tp:taxon-name-part taxon-name-part-type="species" reg="vilcekii">vilcekii</tp:taxon-name-part></tp:taxon-name>
                      </td><td rowspan="1" colspan="1">12–15</td><td rowspan="1" colspan="1">5</td><td rowspan="1" colspan="1">6–11</td><td rowspan="1" colspan="1">7–12</td><td rowspan="1" colspan="1">7–11</td><td rowspan="1" colspan="1">13–22</td></tr></tbody></table></table-wrap></tp:treatment-sec><tp:treatment-sec sec-type="distribution" id="SECID0ENCBG"><title>Distribution.</title><p>Known only from two adjacent <italic><tp:taxon-name><tp:taxon-name-part taxon-name-part-type="genus" reg="Sphagnum">Sphagnum</tp:taxon-name-part></tp:taxon-name></italic> bogs, Ispani 1 and Ispani 2, situated near the town of Kobuleti in the Republic of Adjara (Georgia).</p></tp:treatment-sec><tp:treatment-sec sec-type="habitat" id="SECID0E1CBG"><title>Habitats.</title><p>In Ispani 1 bog, <tp:taxon-name><tp:taxon-name-part taxon-name-part-type="genus" reg="Neobisium">N.</tp:taxon-name-part> (<tp:taxon-name-part taxon-name-part-type="subgenus" reg="Neobisium">N.</tp:taxon-name-part>) <tp:taxon-name-part taxon-name-part-type="species" reg="adjaricum">adjaricum</tp:taxon-name-part></tp:taxon-name> sp. nov. was collected in its northwestern part (site 1), with large relatively dry hummocks (20–40 cm high, 1–2 m wide) and moist flat spaces between them (Fig. <xref ref-type="fig" rid="F2">2A</xref>). The new species was collected only from hummocks. The hummocks consisted mainly of loose <italic><tp:taxon-name><tp:taxon-name-part taxon-name-part-type="genus" reg="Sphagnum">Sphagnum</tp:taxon-name-part></tp:taxon-name></italic> (with predominant <italic><tp:taxon-name><tp:taxon-name-part taxon-name-part-type="genus" reg="Sphagnum">S.</tp:taxon-name-part><tp:taxon-name-part taxon-name-part-type="species" reg="papillosum">papillosum</tp:taxon-name-part></tp:taxon-name></italic>, <italic><tp:taxon-name><tp:taxon-name-part taxon-name-part-type="genus" reg="Sphagnum">S.</tp:taxon-name-part><tp:taxon-name-part taxon-name-part-type="species" reg="austinii">austinii</tp:taxon-name-part></tp:taxon-name></italic>, and <italic><tp:taxon-name><tp:taxon-name-part taxon-name-part-type="genus" reg="Sphagnum">S.</tp:taxon-name-part><tp:taxon-name-part taxon-name-part-type="species" reg="palustre">palustre</tp:taxon-name-part></tp:taxon-name></italic>; in particular, the latter species was predominant in sample I-37, where one paratype was collected; Fig. <xref ref-type="fig" rid="F2">2B</xref>), with common <italic><tp:taxon-name><tp:taxon-name-part taxon-name-part-type="genus" reg="Juncus">Juncus</tp:taxon-name-part><tp:taxon-name-part taxon-name-part-type="species" reg="effusus">effusus</tp:taxon-name-part></tp:taxon-name></italic> L., <italic><tp:taxon-name><tp:taxon-name-part taxon-name-part-type="genus" reg="Molinia">Molinia</tp:taxon-name-part><tp:taxon-name-part taxon-name-part-type="species" reg="caerulea">caerulea</tp:taxon-name-part><tp:taxon-name-part taxon-name-part-type="subspecies" reg="arundinacea">arundinacea</tp:taxon-name-part></tp:taxon-name></italic> (Schrank) K. Richt., <italic><tp:taxon-name><tp:taxon-name-part taxon-name-part-type="genus" reg="Rhododendron">Rhododendron</tp:taxon-name-part></tp:taxon-name></italic> spp., and <italic><tp:taxon-name><tp:taxon-name-part taxon-name-part-type="genus" reg="Pteridium">Pteridium</tp:taxon-name-part><tp:taxon-name-part taxon-name-part-type="species" reg="tauricum">tauricum</tp:taxon-name-part></tp:taxon-name></italic> V.I. Krecz. <italic><tp:taxon-name><tp:taxon-name-part taxon-name-part-type="genus" reg="Sphagnum">Sphagnum</tp:taxon-name-part></tp:taxon-name></italic> was dry to slightly wet, with pH 2.9–3.0 and mineralization of 0.04–0.08 ppt.</p><p>In Ispani 2 bog, <tp:taxon-name><tp:taxon-name-part taxon-name-part-type="genus" reg="Neobisium">N.</tp:taxon-name-part> (<tp:taxon-name-part taxon-name-part-type="subgenus" reg="Neobisium">N.</tp:taxon-name-part>) <tp:taxon-name-part taxon-name-part-type="species" reg="adjaricum">adjaricum</tp:taxon-name-part></tp:taxon-name> sp. nov. was collected from a flat site in its (site 3; Fig. <xref ref-type="fig" rid="F1">1A</xref>) covered by a flat carpet of <italic><tp:taxon-name><tp:taxon-name-part taxon-name-part-type="genus" reg="Sphagnum">Sphagnum</tp:taxon-name-part></tp:taxon-name></italic>, with <italic><tp:taxon-name><tp:taxon-name-part taxon-name-part-type="genus" reg="Sphagnum">S.</tp:taxon-name-part><tp:taxon-name-part taxon-name-part-type="species" reg="papillosum">papillosum</tp:taxon-name-part></tp:taxon-name></italic> and <italic><tp:taxon-name><tp:taxon-name-part taxon-name-part-type="genus" reg="Sphagnum">S.</tp:taxon-name-part><tp:taxon-name-part taxon-name-part-type="species" reg="palustre">palustre</tp:taxon-name-part></tp:taxon-name></italic> predominant, and with the thinned stands of <italic><tp:taxon-name><tp:taxon-name-part taxon-name-part-type="genus" reg="Molinia">M.</tp:taxon-name-part><tp:taxon-name-part taxon-name-part-type="species" reg="caerulea">caerulea</tp:taxon-name-part><tp:taxon-name-part taxon-name-part-type="subspecies" reg="arundinacea">arundinacea</tp:taxon-name-part></tp:taxon-name></italic> (Fig. <xref ref-type="fig" rid="F1">1B</xref>). <italic><tp:taxon-name><tp:taxon-name-part taxon-name-part-type="genus" reg="Sphagnum">Sphagnum</tp:taxon-name-part></tp:taxon-name></italic> was wet to moist, with a pH of 4.0 and mineralization of 0.07 ppt.</p><p>The new species seems to be rare, considering that only 1–3 specimens were collected at each site, in 10 quantitative samples (sample size of 0.05 m<sup>2</sup>). As distinct from other pseudoscorpion species, all specimens of <tp:taxon-name><tp:taxon-name-part taxon-name-part-type="genus" reg="Neobisium">N.</tp:taxon-name-part> (<tp:taxon-name-part taxon-name-part-type="subgenus" reg="Neobisium">N.</tp:taxon-name-part>) <tp:taxon-name-part taxon-name-part-type="species" reg="adjaricum">adjaricum</tp:taxon-name-part></tp:taxon-name> sp. nov. were collected only from quantitative samples and no specimens were collected by other techniques (sifting, pitfall trapping, and/or rearing from substrata in the lab).</p></tp:treatment-sec><tp:treatment-sec sec-type="etymology" id="SECID0EOJBG"><title>Etymology.</title><p>The Latin adjective <italic>adjaricum</italic> indicates that the new species is named after the Republic of Adjara (= Ajaria), Georgia, where <abbrev xmlns:xlink="http://www.w3.org/1999/xlink" xlink:title="internal terminal trichobothrium" id="ABBRID0EWJBG" xlink:type="simple">it</abbrev> was discovered.</p></tp:treatment-sec><tp:treatment-sec><!--Section generated to contain objects referenced in tp:taxon-treatment.--><fig id="F3" position="float" orientation="portrait"><object-id xmlns:xlink="http://www.w3.org/1999/xlink" content-type="doi" xlink:type="simple">10.3897/zookeys.1100.81910.figure3</object-id><object-id xmlns:xlink="http://www.w3.org/1999/xlink" content-type="arpha" xlink:type="simple">82B0585A-6E5C-5189-89AE-75C9ADCCEF38</object-id><label>Figure 3.</label><caption><p><bold>A</bold> habitus of <tp:taxon-name><tp:taxon-name-part taxon-name-part-type="genus" reg="Neobisium">Neobisium</tp:taxon-name-part> (<tp:taxon-name-part taxon-name-part-type="subgenus" reg="Neobisium">Neobisium</tp:taxon-name-part>) <tp:taxon-name-part taxon-name-part-type="species" reg="adjaricum">adjaricum</tp:taxon-name-part></tp:taxon-name> sp. nov., holotype male, dorsal view <bold>B</bold> permanent slide mount with <tp:taxon-name><tp:taxon-name-part taxon-name-part-type="genus" reg="Neobisium">Neobisium</tp:taxon-name-part> (<tp:taxon-name-part taxon-name-part-type="subgenus" reg="Neobisium">Neobisium</tp:taxon-name-part>) <tp:taxon-name-part taxon-name-part-type="species" reg="vilcekii">vilcekii</tp:taxon-name-part></tp:taxon-name> Krumpál, 1983, holotype male. Scale bar: 1 <abbrev xmlns:xlink="http://www.w3.org/1999/xlink" xlink:title="millimetres" id="ABBRID0EXLAE" xlink:type="simple">mm</abbrev>.</p></caption><graphic xmlns:xlink="http://www.w3.org/1999/xlink" xlink:href="zookeys-1100-165_article-81910__-g003.jpg" position="float" orientation="portrait" xlink:type="simple" id="oo_684537.jpg"><uri content-type="original_file" xlink:type="simple">https://binary.pensoft.net/fig/684537</uri></graphic></fig><fig id="F2" position="float" orientation="portrait"><object-id xmlns:xlink="http://www.w3.org/1999/xlink" content-type="doi" xlink:type="simple">10.3897/zookeys.1100.81910.figure2</object-id><object-id xmlns:xlink="http://www.w3.org/1999/xlink" content-type="arpha" xlink:type="simple">EB77BF35-2CC4-5975-B4E6-D8126E13ED9F</object-id><label>Figure 2.</label><caption><p>The habitat of <tp:taxon-name><tp:taxon-name-part taxon-name-part-type="genus" reg="Neobisium">Neobisium</tp:taxon-name-part> (<tp:taxon-name-part taxon-name-part-type="subgenus" reg="Neobisium">Neobisium</tp:taxon-name-part>) <tp:taxon-name-part taxon-name-part-type="species" reg="adjaricum">adjaricum</tp:taxon-name-part></tp:taxon-name> sp. nov.: Ispani 1 bog near the town of Kobuleti (Republic of Adjara, Georgia) <bold>A</bold> general view of site 1 (30 April 2019) <bold>B</bold><italic><tp:taxon-name><tp:taxon-name-part taxon-name-part-type="genus" reg="Sphagnum">Sphagnum</tp:taxon-name-part></tp:taxon-name></italic> hummock, with exact location where two paratypes were collected (sample I-18) indicated by an arrow (11 May 2019). Photographs by AP.</p></caption><graphic xmlns:xlink="http://www.w3.org/1999/xlink" xlink:href="zookeys-1100-165_article-81910__-g002.jpg" position="float" orientation="portrait" xlink:type="simple" id="oo_684536.jpg"><uri content-type="original_file" xlink:type="simple">https://binary.pensoft.net/fig/684536</uri></graphic></fig><fig id="F1" position="float" orientation="portrait"><object-id xmlns:xlink="http://www.w3.org/1999/xlink" content-type="doi" xlink:type="simple">10.3897/zookeys.1100.81910.figure1</object-id><object-id xmlns:xlink="http://www.w3.org/1999/xlink" content-type="arpha" xlink:type="simple">CE4FD35E-8F09-5822-A4CB-1BBD110E83E2</object-id><label>Figure 1.</label><caption><p>The habitat of <tp:taxon-name><tp:taxon-name-part taxon-name-part-type="genus" reg="Neobisium">Neobisium</tp:taxon-name-part> (<tp:taxon-name-part taxon-name-part-type="subgenus" reg="Neobisium">Neobisium</tp:taxon-name-part>) <tp:taxon-name-part taxon-name-part-type="species" reg="adjaricum">adjaricum</tp:taxon-name-part></tp:taxon-name> sp. nov.: Ispani 2 bog near the town of Kobuleti (Republic of Adjara, Georgia) <bold>A</bold> general view of site 3 (10 May 2019) <bold>B</bold><italic><tp:taxon-name><tp:taxon-name-part taxon-name-part-type="genus" reg="Sphagnum">Sphagnum</tp:taxon-name-part></tp:taxon-name></italic> carpet, with exact location where the holotype was collected (sample I-11) indicated by an arrow (10 May 2019). Photographs by AP.</p></caption><graphic xmlns:xlink="http://www.w3.org/1999/xlink" xlink:href="zookeys-1100-165_article-81910__-g001.jpg" position="float" orientation="portrait" xlink:type="simple" id="oo_684535.jpg"><uri content-type="original_file" xlink:type="simple">https://binary.pensoft.net/fig/684535</uri></graphic></fig></tp:treatment-sec><ref-list><ref id="B19"><mixed-citation xmlns:xlink="http://www.w3.org/1999/xlink" xlink:type="simple"><person-group><name name-style="western"><surname>Krumpál</surname><given-names>M</given-names></name></person-group> (<year>1983</year>) <article-title><tp:taxon-name><tp:taxon-name-part taxon-name-part-type="genus">Neobisium</tp:taxon-name-part> (<tp:taxon-name-part taxon-name-part-type="subgenus">N.</tp:taxon-name-part>) <tp:taxon-name-part taxon-name-part-type="species">vilcekii</tp:taxon-name-part></tp:taxon-name> sp. n., ein neuer Pseudoscorpion aus der UdSSR (<tp:taxon-name><tp:taxon-name-part taxon-name-part-type="family">Neobisiidae</tp:taxon-name-part></tp:taxon-name>, <tp:taxon-name><tp:taxon-name-part taxon-name-part-type="order">Pseudoscorpiones</tp:taxon-name-part></tp:taxon-name>). Über Pseudoscorpioniden-Fauna der UdSSR IV.</article-title><source>Biológia</source><volume>38</volume>(<issue>6</issue>): <fpage>607</fpage>–<lpage>612</lpage>.</mixed-citation></ref><ref id="B25"><mixed-citation xmlns:xlink="http://www.w3.org/1999/xlink" xlink:type="simple"><person-group><name name-style="western"><surname>Nassirkhani</surname><given-names>M</given-names></name><name name-style="western"><surname>Snegovaya</surname><given-names>N</given-names></name></person-group> (<year>2021</year>) <article-title>A redescription of <tp:taxon-name><tp:taxon-name-part taxon-name-part-type="genus">Neobisium</tp:taxon-name-part> (<tp:taxon-name-part taxon-name-part-type="subgenus">N.</tp:taxon-name-part>) <tp:taxon-name-part taxon-name-part-type="species">vilcekii</tp:taxon-name-part></tp:taxon-name> Krumpál 1983 (<tp:taxon-name><tp:taxon-name-part taxon-name-part-type="order">Pseudoscorpiones</tp:taxon-name-part></tp:taxon-name>: <tp:taxon-name><tp:taxon-name-part taxon-name-part-type="family">Neobisiidae</tp:taxon-name-part></tp:taxon-name>) from Caucasian Russia.</article-title><source>Acta Arachnologica</source><volume>70</volume>(<issue>2</issue>): <fpage>77</fpage>–<lpage>82</lpage>. <ext-link xlink:type="simple" ext-link-type="doi" xlink:href="10.2476/asjaa.70.77">https://doi.org/10.2476/asjaa.70.77</ext-link></mixed-citation></ref><ref id="B20"><mixed-citation xmlns:xlink="http://www.w3.org/1999/xlink" xlink:type="simple"><person-group><name name-style="western"><surname>Krumpál</surname><given-names>M</given-names></name></person-group> (<year>1986</year>) <article-title>Pseudoscorpione (<tp:taxon-name><tp:taxon-name-part taxon-name-part-type="class">Arachnida</tp:taxon-name-part></tp:taxon-name>) aus Höhlen der UdSSR. Über Pseudoscorpioniden-Fauna der UdSSR V.</article-title><source>Biológia</source><volume>41</volume>(<issue>2</issue>): <fpage>163</fpage>–<lpage>172</lpage>.</mixed-citation></ref><ref id="B28"><mixed-citation xmlns:xlink="http://www.w3.org/1999/xlink" xlink:type="simple"><person-group><name name-style="western"><surname>Nassirkhani</surname><given-names>M</given-names></name><name name-style="western"><surname>Zaragoza</surname><given-names>JA</given-names></name><name name-style="western"><surname>Snegovaya</surname><given-names>N</given-names></name><name name-style="western"><surname>Chumachenko</surname><given-names>YA</given-names></name></person-group> (<year>2020</year>) <article-title>Description of two new <tp:taxon-name><tp:taxon-name-part taxon-name-part-type="genus">Neobisium</tp:taxon-name-part> (<tp:taxon-name-part taxon-name-part-type="subgenus">Neobisium</tp:taxon-name-part>)</tp:taxon-name> species and redescription of <tp:taxon-name><tp:taxon-name-part taxon-name-part-type="genus">Neobisium</tp:taxon-name-part> (<tp:taxon-name-part taxon-name-part-type="subgenus">N.</tp:taxon-name-part>) <tp:taxon-name-part taxon-name-part-type="species">speleophilum</tp:taxon-name-part></tp:taxon-name> from Caucasian Russia, with a key to the <tp:taxon-name><tp:taxon-name-part taxon-name-part-type="genus">Neobisium</tp:taxon-name-part> (<tp:taxon-name-part taxon-name-part-type="subgenus">Neobisium</tp:taxon-name-part>)</tp:taxon-name> species (<tp:taxon-name><tp:taxon-name-part taxon-name-part-type="class">Arachnida</tp:taxon-name-part></tp:taxon-name>: <tp:taxon-name><tp:taxon-name-part taxon-name-part-type="order">Pseudoscorpiones</tp:taxon-name-part></tp:taxon-name>) recorded from Russia.</article-title><source>Arachnology</source><volume>18</volume>(<issue>5</issue>): <fpage>449</fpage>–<lpage>461</lpage>. <ext-link xlink:type="simple" ext-link-type="doi" xlink:href="10.13156/arac.2020.18.5.449">https://doi.org/10.13156/arac.2020.18.5.449</ext-link></mixed-citation></ref></ref-list></tp:taxon-treatment>
