# Supplementary material for: ﻿The pseudoscorpions of the Caucasian Sphagnum bogs: part I. Description of Neobisium (Neobisium) adjaricum sp. nov. and redescription of the holotype of N. (N.) vilcekii Krumpál, 1983 (Arachnida, Pseudoscorpiones, Neobisiidae)
Source: Zookeys. 2022 May 16;1100:165–90. doi: 10.3897/zookeys.1100.81910 (PMC9848845; doi:10.3897/zookeys.1100.81910)
Supplement: XML Treatment for Neobisium (Neobisium) vilcekii [file zookeys.1100.81910-treatment2.xml]

<!DOCTYPE tp:taxon-treatment
  PUBLIC "-//TaxonX//DTD Taxonomic Treatment Publishing DTD v0 20100105//EN" "tax-treatment-NSO.dtd">
<tp:taxon-treatment xmlns:tp="http://www.plazi.org/taxpub"><tp:treatment-meta><kwd-group><label>Taxon classification</label><kwd>
                  <named-content content-type="kingdom">Animalia</named-content>
                </kwd><kwd>
                  <named-content content-type="order">Pseudoscorpiones</named-content>
                </kwd><kwd>
                  <named-content content-type="family">Neobisiidae</named-content>
                </kwd></kwd-group><mixed-citation publication-type="journal"><person-group><name><surname>Kolesnikov</surname><given-names>Vasiliy B.</given-names></name><name><surname>Christophoryová</surname><given-names>Jana</given-names></name><name><surname>Przhiboro</surname><given-names>Andrey A.</given-names></name><name><surname>Turbanov</surname><given-names>Ilya S.</given-names></name></person-group><article-title>﻿The pseudoscorpions of the Caucasian <italic><tp:taxon-name><tp:taxon-name-part taxon-name-part-type="genus" reg="Sphagnum">Sphagnum</tp:taxon-name-part></tp:taxon-name></italic> bogs: part I. Description of <tp:taxon-name><tp:taxon-name-part taxon-name-part-type="genus" reg="Neobisium">Neobisium</tp:taxon-name-part> (<tp:taxon-name-part taxon-name-part-type="subgenus" reg="Neobisium">Neobisium</tp:taxon-name-part>) <tp:taxon-name-part taxon-name-part-type="species" reg="adjaricum">adjaricum</tp:taxon-name-part></tp:taxon-name> sp. nov. and redescription of the holotype of <tp:taxon-name><tp:taxon-name-part taxon-name-part-type="genus" reg="Neobisium">N.</tp:taxon-name-part> (<tp:taxon-name-part taxon-name-part-type="subgenus" reg="Neobisium">N.</tp:taxon-name-part>) <tp:taxon-name-part taxon-name-part-type="species" reg="vilcekii">vilcekii</tp:taxon-name-part></tp:taxon-name> Krumpál, 1983 (<tp:taxon-name><tp:taxon-name-part taxon-name-part-type="class">Arachnida</tp:taxon-name-part></tp:taxon-name>, <tp:taxon-name><tp:taxon-name-part taxon-name-part-type="order">Pseudoscorpiones</tp:taxon-name-part></tp:taxon-name>, <tp:taxon-name><tp:taxon-name-part taxon-name-part-type="family">Neobisiidae</tp:taxon-name-part></tp:taxon-name>)</article-title><source>Zookeys</source><day>16</day><month>05</month><year>2022</year><volume>1100</volume><fpage>165</fpage><lpage>190</lpage><pub-id pub-id-type="doi">10.3897/zookeys.1100.81910</pub-id></mixed-citation></tp:treatment-meta><tp:nomenclature><label>﻿</label><tp:taxon-name><object-id xmlns:xlink="http://www.w3.org/1999/xlink" content-type="arpha" xlink:type="simple">31DCF749-63A8-501C-AAFA-471D2D4137AE</object-id><tp:taxon-name-part taxon-name-part-type="genus" reg="Neobisium">Neobisium</tp:taxon-name-part> (<tp:taxon-name-part taxon-name-part-type="subgenus" reg="Neobisium">Neobisium</tp:taxon-name-part>) <tp:taxon-name-part taxon-name-part-type="species" reg="vilcekii">vilcekii</tp:taxon-name-part></tp:taxon-name><tp:taxon-authority>Krumpál, 1983</tp:taxon-authority><xref ref-type="fig" rid="F3">Figs 3B</xref><xref ref-type="fig" rid="F7">, 7</xref><xref ref-type="fig" rid="F8">, 8</xref><xref ref-type="fig" rid="F9">, 9</xref></tp:nomenclature><tp:treatment-sec sec-type="material" id="SECID0ESLBG"><title>Material examined.</title><p><bold><italic>Holotype</italic></bold> ♂ (<named-content xmlns:xlink="http://www.w3.org/1999/xlink" content-type="dwc:institutional_code" xlink:title="Slovak National Museum" xlink:href="http://grbio.org/institution/slovak-national-museum-1" xlink:type="simple">SNM</named-content> 28SR), <bold>Russia</bold>, North Ossetia–Alania, Prigorodnyi Distr., near Karmadon, 1.VI.1976, Mikuláš J. Lisický leg.</p></tp:treatment-sec><tp:treatment-sec sec-type="diagnosis" id="SECID0EDMBG"><title>Diagnosis.</title><p>Carapace with short and apically rounded epistome; two pair of eyes present, lenses of posterior eyes with low convexity; movable cheliceral finger with large median tooth; pedipalpal segments smooth, covered with fine reticulate ornament; notch on median side of pedipalpal patella not extending from distal third of patellar club length; movable finger longer than hand<sup>+</sup>, but almost equal to femur in length; trichobothrium <italic><abbrev xmlns:xlink="http://www.w3.org/1999/xlink" xlink:title="internal sub-terminal trichobothrium" id="ABBRID0EMMBG" xlink:type="simple">ist</abbrev></italic> situated distal to middle of fixed chelal finger; distal half of fixed chelal finger with teeth almost equal in size and shape; anterolateral process of coxa of leg I pointed and relatively short, with mediolateral process slightly prominent, denticulate; sternite II with 15 setae; pedipalpal femur 4.41 × as long as broad (1.41/0.32), chelal hand<sup>+</sup> 1.89 × as long as broad (1.19/0.63); movable chelal finger length 1.40.</p></tp:treatment-sec><tp:treatment-sec sec-type="redescription" id="SECID0ESMBG"><title>Redescription.</title><p>♂. Coloration: carapace reddish brown, opisthosoma and legs paler.</p><p>Carapace (Figs <xref ref-type="fig" rid="F7">7A</xref>, <xref ref-type="fig" rid="F9">9A–C</xref>): without transverse furrows, covered with reticulate ornament (Fig. <xref ref-type="fig" rid="F9">9A</xref>); 0.71 × as long as broad, with two pairs of corneate eyes (Figs <xref ref-type="fig" rid="F7">7A</xref>, <xref ref-type="fig" rid="F9">9B</xref>), anterior eyes slightly larger than posterior ones (0.11 vs. 0.09); distance between anterior margin of anterior eye and anterior margin of carapace 0.09, diameter of anterior eye 0.07, diameter of posterior eye 0.08, distance between eyes 0.02; carapace with 24 setae, anterior margin with 6 macrosetae, posterior margin with 7 setae; chaetotaxy: 6:7:4:7; all anterior setae almost equal in length (Fig. <xref ref-type="fig" rid="F7">7A</xref>); epistome short and apically rounded, 0.03/0.05 (Figs <xref ref-type="fig" rid="F7">7A</xref>, <xref ref-type="fig" rid="F9">9C</xref>); glandular pores present (Fig. <xref ref-type="fig" rid="F7">7A</xref>); anterolateral corners with two small protuberances; carapace with 6 microlyrifissures: one pair situated in ocular zone, close to anterior eyes, and two pairs located at posterior margin (Fig. <xref ref-type="fig" rid="F7">7A</xref>).</p><fig id="F7" position="float" orientation="portrait"><object-id xmlns:xlink="http://www.w3.org/1999/xlink" content-type="doi" xlink:type="simple">10.3897/zookeys.1100.81910.figure7</object-id><object-id xmlns:xlink="http://www.w3.org/1999/xlink" content-type="arpha" xlink:type="simple">0CDC091D-F316-5EB4-B953-9426F2FEB52C</object-id><label>Figure 7.</label><caption><p><tp:taxon-name><tp:taxon-name-part taxon-name-part-type="genus" reg="Neobisium">Neobisium</tp:taxon-name-part> (<tp:taxon-name-part taxon-name-part-type="subgenus" reg="Neobisium">Neobisium</tp:taxon-name-part>) <tp:taxon-name-part taxon-name-part-type="species" reg="vilcekii">vilcekii</tp:taxon-name-part></tp:taxon-name> Krumpál, 1983, holotype male <bold>A</bold> carapace, dorsal view <bold>B</bold> right chelicera, dorsal view <bold>C</bold> rallum, ventral view <bold>D</bold> coxae of pedipalp and legs I–IV, ventral view <bold>E</bold> left leg IV, dorsal view. Abbreviation: <italic><abbrev xmlns:xlink="http://www.w3.org/1999/xlink" xlink:title="dorsal accessory tooth on pedal tarsus IV" id="ABBRID0ECPBG" xlink:type="simple">dat</abbrev></italic> – dorsal accessory tooth. Scale bars: 0.1 <abbrev xmlns:xlink="http://www.w3.org/1999/xlink" xlink:title="millimetres" id="ABBRID0EGPBG" xlink:type="simple">mm</abbrev>.</p></caption><graphic xmlns:xlink="http://www.w3.org/1999/xlink" xlink:href="zookeys-1100-165_article-81910__-g007.jpg" position="float" orientation="portrait" xlink:type="simple" id="oo_684541.jpg"><uri content-type="original_file" xlink:type="simple">https://binary.pensoft.net/fig/684541</uri></graphic></fig><p>Tergites undivided, posterior ones damaged; all setae acuminate; chaetotaxy of tergites I–IX: 5:6:11:12:11:12:12:13:12.</p><p>Sternites undivided, posterior ones damaged; all setae acuminate; anterior operculum with 15 setae and one lyrifissure, posterior operculum with 38 setae, of which 19 located close to genital aperture and two lyrifissures (Fig. <xref ref-type="fig" rid="F8">8A</xref>); chaetotaxy of sternites II–IX: 15:(5)38(6):(4)16(4):19:17:15:15:15.</p><fig id="F8" position="float" orientation="portrait"><object-id xmlns:xlink="http://www.w3.org/1999/xlink" content-type="doi" xlink:type="simple">10.3897/zookeys.1100.81910.figure8</object-id><object-id xmlns:xlink="http://www.w3.org/1999/xlink" content-type="arpha" xlink:type="simple">BEF9A7DB-E1A3-521E-99A3-0C77BA4E4E48</object-id><label>Figure 8.</label><caption><p><tp:taxon-name><tp:taxon-name-part taxon-name-part-type="genus" reg="Neobisium">Neobisium</tp:taxon-name-part> (<tp:taxon-name-part taxon-name-part-type="subgenus" reg="Neobisium">Neobisium</tp:taxon-name-part>) <tp:taxon-name-part taxon-name-part-type="species" reg="vilcekii">vilcekii</tp:taxon-name-part></tp:taxon-name> Krumpál, 1983, holotype male <bold>A</bold> sternites II–III, ventral view <bold>B</bold> left pedipalp (without chela), dorsal view <bold>C</bold> left chela, lateral view. Abbreviations: trichobothria on fixed chelal finger: <italic><abbrev xmlns:xlink="http://www.w3.org/1999/xlink" xlink:title="external basal trichobothrium" id="ABBRID0ETQBG" xlink:type="simple">eb</abbrev></italic> – exterior basal, <italic><abbrev xmlns:xlink="http://www.w3.org/1999/xlink" xlink:title="external sub-basal trichobothrium" id="ABBRID0EYQBG" xlink:type="simple">esb</abbrev></italic> – exterior sub-basal, <italic><abbrev xmlns:xlink="http://www.w3.org/1999/xlink" xlink:title="external sub-terminal trichobothrium" id="ABBRID0E4QBG" xlink:type="simple">est</abbrev></italic> – exterior sub-terminal, <italic><abbrev xmlns:xlink="http://www.w3.org/1999/xlink" xlink:title="external terminal trichobothrium" id="ABBRID0ECRBG" xlink:type="simple">et</abbrev></italic> – exterior terminal, <italic><abbrev xmlns:xlink="http://www.w3.org/1999/xlink" xlink:title="internal basal trichobothrium" id="ABBRID0EHRBG" xlink:type="simple">ib</abbrev></italic> – interior basal, <italic><abbrev xmlns:xlink="http://www.w3.org/1999/xlink" xlink:title="internal sub-basal trichobothrium" id="ABBRID0EMRBG" xlink:type="simple">isb</abbrev></italic> – interior sub-basal, <italic><abbrev xmlns:xlink="http://www.w3.org/1999/xlink" xlink:title="internal sub-terminal trichobothrium" id="ABBRID0ERRBG" xlink:type="simple">ist</abbrev></italic> – interior sub-terminal, <italic><abbrev xmlns:xlink="http://www.w3.org/1999/xlink" xlink:title="internal terminal trichobothrium" id="ABBRID0EWRBG" xlink:type="simple">it</abbrev></italic> – interior terminal; trichobothria on movable chelal finger: <italic>b</italic> – basal, <italic><abbrev xmlns:xlink="http://www.w3.org/1999/xlink" xlink:title="sub-basal trichobothrium" id="ABBRID0E4RBG" xlink:type="simple">sb</abbrev></italic> – sub-basal, <italic><abbrev xmlns:xlink="http://www.w3.org/1999/xlink" xlink:title="sub-terminal trichobothrium" id="ABBRID0ECSBG" xlink:type="simple">st</abbrev></italic> – sub-terminal, <italic>t</italic> – terminal; <italic><abbrev xmlns:xlink="http://www.w3.org/1999/xlink" xlink:title="dorsoretrolateral lyrifissure of fixed chelal finger" id="ABBRID0EJSBG" xlink:type="simple">fb</abbrev></italic> – lyrifissure, <italic><abbrev xmlns:xlink="http://www.w3.org/1999/xlink" xlink:title="coupled sensillum" id="ABBRID0EOSBG" xlink:type="simple">pc</abbrev></italic> – coupled sensilla. Scale bars: 0.1 <abbrev xmlns:xlink="http://www.w3.org/1999/xlink" xlink:title="millimetres" id="ABBRID0ESSBG" xlink:type="simple">mm</abbrev>.</p></caption><graphic xmlns:xlink="http://www.w3.org/1999/xlink" xlink:href="zookeys-1100-165_article-81910__-g008.jpg" position="float" orientation="portrait" xlink:type="simple" id="oo_684542.jpg"><uri content-type="original_file" xlink:type="simple">https://binary.pensoft.net/fig/684542</uri></graphic></fig><p>Internal genitalia (Fig. <xref ref-type="fig" rid="F9">9D</xref>) with moderately long lateral and median genital sacks, median sack wrinkled; genital opening with 8+7 internal setae.</p><fig id="F9" position="float" orientation="portrait"><object-id xmlns:xlink="http://www.w3.org/1999/xlink" content-type="doi" xlink:type="simple">10.3897/zookeys.1100.81910.figure9</object-id><object-id xmlns:xlink="http://www.w3.org/1999/xlink" content-type="arpha" xlink:type="simple">9F4521FA-E17C-512B-AFD4-BF2D0EFB2B00</object-id><label>Figure 9.</label><caption><p><tp:taxon-name><tp:taxon-name-part taxon-name-part-type="genus" reg="Neobisium">Neobisium</tp:taxon-name-part> (<tp:taxon-name-part taxon-name-part-type="subgenus" reg="Neobisium">Neobisium</tp:taxon-name-part>) <tp:taxon-name-part taxon-name-part-type="species" reg="vilcekii">vilcekii</tp:taxon-name-part></tp:taxon-name> Krumpál, 1983, holotype male, light microscope images <bold>A</bold> detail of ornamentation on carapace, dorsal view <bold>B</bold> left eyes, dorsal view <bold>C</bold> epistome, dorsal view <bold>D</bold> genitalia, ventral view <bold>E</bold> detail of pleural membrane, dorsal view <bold>F</bold> tooth close to seta <italic><abbrev xmlns:xlink="http://www.w3.org/1999/xlink" xlink:title="internal terminal trichobothrium" id="ABBRID0EEUBG" xlink:type="simple">it</abbrev></italic> on chelicera, dorsal view <bold>G</bold> anterolateral processes on coxae of leg I, ventral view <bold>H</bold> detail of ornamentation on pedipalpal hand, dorsal view <bold>I</bold> detail of pattern on pedicel of pedipalpal hand, dorsal view <bold>J</bold> lyrifissure on fixed chelal finger, lateral view <bold>K</bold> coupled sensilla on movable fixed finger, lateral view. Abbreviations: trichobothria on fixed chelal finger: <italic><abbrev xmlns:xlink="http://www.w3.org/1999/xlink" xlink:title="external sub-basal trichobothrium" id="ABBRID0ETUBG" xlink:type="simple">esb</abbrev></italic> – exterior sub-basal, <italic><abbrev xmlns:xlink="http://www.w3.org/1999/xlink" xlink:title="internal sub-basal trichobothrium" id="ABBRID0EYUBG" xlink:type="simple">isb</abbrev></italic> – interior sub-basal; trichobothria on movable chelal finger: <italic><abbrev xmlns:xlink="http://www.w3.org/1999/xlink" xlink:title="sub-basal trichobothrium" id="ABBRID0E4UBG" xlink:type="simple">sb</abbrev></italic> – sub-basal; <italic><abbrev xmlns:xlink="http://www.w3.org/1999/xlink" xlink:title="dorsoretrolateral lyrifissure of fixed chelal finger" id="ABBRID0ECVBG" xlink:type="simple">fb</abbrev></italic> – lyrifissure, <italic><abbrev xmlns:xlink="http://www.w3.org/1999/xlink" xlink:title="coupled sensillum" id="ABBRID0EHVBG" xlink:type="simple">pc</abbrev></italic> – coupled sensilla; <italic><abbrev xmlns:xlink="http://www.w3.org/1999/xlink" xlink:title="teeth under interior seta is of chelicera" id="ABBRID0EMVBG" xlink:type="simple">tis</abbrev></italic> – tooth close to seta <italic>is</italic> on chelicera. Scale bar: 0.1 <abbrev xmlns:xlink="http://www.w3.org/1999/xlink" xlink:title="millimetres" id="ABBRID0ESVBG" xlink:type="simple">mm</abbrev>.</p></caption><graphic xmlns:xlink="http://www.w3.org/1999/xlink" xlink:href="zookeys-1100-165_article-81910__-g009.jpg" position="float" orientation="portrait" xlink:type="simple" id="oo_684543.jpg"><uri content-type="original_file" xlink:type="simple">https://binary.pensoft.net/fig/684543</uri></graphic></fig><p>Pleural membrane granulated (Fig. <xref ref-type="fig" rid="F9">9E</xref>). Chelicera (Figs <xref ref-type="fig" rid="F7">7B, C</xref>, <xref ref-type="fig" rid="F9">9F</xref>): 1.51 × as long as broad; hand with 7 acuminate setae and two lyrifissures (Fig. <xref ref-type="fig" rid="F7">7B</xref>); galea knob-like, with poorly developed hyaline convexity; sub-galeal seta situated distal to middle (T = 0.11) of movable finger; small tooth (<italic><abbrev xmlns:xlink="http://www.w3.org/1999/xlink" xlink:title="teeth under interior seta is of chelicera" id="ABBRID0EOWBG" xlink:type="simple">tis</abbrev></italic>) under interior seta <italic>is</italic> present, blunt (Fig. <xref ref-type="fig" rid="F9">9F</xref>); hand covered with faint reticulate pattern with pointed corners; fixed finger with 13 teeth reaching finger base, movable finger with 6 teeth reaching middle of finger, large median tooth present; serrula interior with 20 blades, serrula exterior with 27 blades; rallum (Fig. <xref ref-type="fig" rid="F7">7C</xref>) with 8 blades, two distal ones denticulate, 6 posterior blades simple, smooth and acuminate, 3 proximal blades smallest.</p><p>Coxae (Figs <xref ref-type="fig" rid="F7">7D</xref>, <xref ref-type="fig" rid="F9">9G</xref>): pedipalpal coxa excluding manducatory process with 10 setae, manducatory process with 5 acuminate setae; coxa I with short triangular, sclerotised, apically pointed anterolateral process (0.04/0.05) (Fig. <xref ref-type="fig" rid="F9">9G</xref>), mediolateral process denticulate; coxal chaetotaxy of legs: 10–11:10–12:8–9:13, all setae acuminate; lyrifissures: two on each pedipalpal coxa, one on each coxa I–III of legs, not visible on pedal coxae IV; pedipalpal coxa with one maxillary lyrifissure.</p><p>Pedipalp (Figs <xref ref-type="fig" rid="F8">8B, C</xref>, <xref ref-type="fig" rid="F9">9H–K</xref>): pedipalpal segments smooth (Fig. <xref ref-type="fig" rid="F9">9H</xref>); all setae acuminate; trochanter with small dorsal tubercle and one lyrifissure (Fig. <xref ref-type="fig" rid="F8">8B</xref>), 2.03 × as long as broad; femur with short pedicel, margins of femur without tubercles, 5 glandular pores present (Fig. <xref ref-type="fig" rid="F8">8B</xref>), 4.41 × as long as broad; patella with short pedicel, 3 glandular pores present (Fig. <xref ref-type="fig" rid="F8">8B</xref>), 2.67 × as long as broad, with 3 lyrifissures basally and 2 distally (Fig. <xref ref-type="fig" rid="F8">8B</xref>); chela<sup>+</sup> 3.76 × and chela- 3.57 × as long as broad; movable finger distinctly longer than hand<sup>+</sup>, 1.18 ×, but almost equal to femur in length, 0.99 ×; hand<sup>+</sup> 1.89 × and hand- 1.68 × as long as broad, pedicel with faint reticulate pattern with pointed corners (Fig. <xref ref-type="fig" rid="F9">9I</xref>); retrolateral surface of hand with one glandular pore located near trichobothrium <italic><abbrev xmlns:xlink="http://www.w3.org/1999/xlink" xlink:title="external basal trichobothrium" id="ABBRID0ETYBG" xlink:type="simple">eb</abbrev></italic> (Fig. <xref ref-type="fig" rid="F8">8C</xref>); fixed finger with one lyrifissure: <italic><abbrev xmlns:xlink="http://www.w3.org/1999/xlink" xlink:title="dorsoretrolateral lyrifissure of fixed chelal finger" id="ABBRID0E3YBG" xlink:type="simple">fb</abbrev></italic> located slightly proximal to trichobothrium <italic><abbrev xmlns:xlink="http://www.w3.org/1999/xlink" xlink:title="internal basal trichobothrium" id="ABBRID0EBZBG" xlink:type="simple">ib</abbrev></italic> (Fig. <xref ref-type="fig" rid="F9">9J</xref>), <italic><abbrev xmlns:xlink="http://www.w3.org/1999/xlink" xlink:title="retrolateral lyrifissure of fixed chelal finger" id="ABBRID0EKZBG" xlink:type="simple">fa</abbrev></italic> and <italic><abbrev xmlns:xlink="http://www.w3.org/1999/xlink" xlink:title="dorsodistal lyrifissure of fixed chelal finger" id="ABBRID0EPZBG" xlink:type="simple">fd</abbrev></italic> not visible; lyrifissures on movable finger not visible; two coupled sensilla <italic><abbrev xmlns:xlink="http://www.w3.org/1999/xlink" xlink:title="coupled sensillum" id="ABBRID0EUZBG" xlink:type="simple">pc</abbrev></italic> situated between <italic><abbrev xmlns:xlink="http://www.w3.org/1999/xlink" xlink:title="sub-terminal trichobothrium" id="ABBRID0EZZBG" xlink:type="simple">st</abbrev></italic> and <italic><abbrev xmlns:xlink="http://www.w3.org/1999/xlink" xlink:title="sub-basal trichobothrium" id="ABBRID0E5ZBG" xlink:type="simple">sb</abbrev></italic> (Figs <xref ref-type="fig" rid="F8">8C</xref>, <xref ref-type="fig" rid="F9">9K</xref>); fixed finger with 65 contiguous triangular teeth reaching level of trichobothrium <italic><abbrev xmlns:xlink="http://www.w3.org/1999/xlink" xlink:title="internal basal trichobothrium" id="ABBRID0EL1BG" xlink:type="simple">ib</abbrev></italic>, teeth almost equal in size; movable finger with 54 contiguous teeth not reaching level of trichobothrium <italic>b</italic>, teeth blunt and apically rounded; nodus ramosus of venom duct in fixed chelal finger short, situated very close to finger tip (Fig. <xref ref-type="fig" rid="F8">8C</xref>).</p><p>Trichobothriotaxy (Fig. <xref ref-type="fig" rid="F8">8C</xref>): fixed finger with 8 trichobothria, movable finger with 4 ones; fixed finger with close-set trichobothria <italic><abbrev xmlns:xlink="http://www.w3.org/1999/xlink" xlink:title="external sub-basal trichobothrium" id="ABBRID0E31BG" xlink:type="simple">esb</abbrev></italic> and <italic><abbrev xmlns:xlink="http://www.w3.org/1999/xlink" xlink:title="external basal trichobothrium" id="ABBRID0EB2BG" xlink:type="simple">eb</abbrev></italic> located slightly proximal to <italic><abbrev xmlns:xlink="http://www.w3.org/1999/xlink" xlink:title="internal basal trichobothrium" id="ABBRID0EG2BG" xlink:type="simple">ib</abbrev></italic>, with <italic><abbrev xmlns:xlink="http://www.w3.org/1999/xlink" xlink:title="internal sub-basal trichobothrium" id="ABBRID0EL2BG" xlink:type="simple">isb</abbrev></italic> on retrolateral surface, <italic><abbrev xmlns:xlink="http://www.w3.org/1999/xlink" xlink:title="internal basal trichobothrium" id="ABBRID0EQ2BG" xlink:type="simple">ib</abbrev></italic> closer to <italic><abbrev xmlns:xlink="http://www.w3.org/1999/xlink" xlink:title="internal sub-basal trichobothrium" id="ABBRID0EV2BG" xlink:type="simple">isb</abbrev></italic> than to <italic><abbrev xmlns:xlink="http://www.w3.org/1999/xlink" xlink:title="external sub-basal trichobothrium" id="ABBRID0E12BG" xlink:type="simple">esb</abbrev></italic>, <italic><abbrev xmlns:xlink="http://www.w3.org/1999/xlink" xlink:title="internal sub-terminal trichobothrium" id="ABBRID0E62BG" xlink:type="simple">ist</abbrev></italic> distinctly closer to <italic><abbrev xmlns:xlink="http://www.w3.org/1999/xlink" xlink:title="external sub-terminal trichobothrium" id="ABBRID0EE3BG" xlink:type="simple">est</abbrev></italic> than to <italic><abbrev xmlns:xlink="http://www.w3.org/1999/xlink" xlink:title="internal sub-basal trichobothrium" id="ABBRID0EJ3BG" xlink:type="simple">isb</abbrev></italic>, distance <italic><abbrev xmlns:xlink="http://www.w3.org/1999/xlink" xlink:title="internal sub-terminal trichobothrium" id="ABBRID0EO3BG" xlink:type="simple">ist</abbrev></italic>–<italic><abbrev xmlns:xlink="http://www.w3.org/1999/xlink" xlink:title="external sub-terminal trichobothrium" id="ABBRID0ET3BG" xlink:type="simple">est</abbrev></italic> approximately the same as distance <italic><abbrev xmlns:xlink="http://www.w3.org/1999/xlink" xlink:title="external sub-terminal trichobothrium" id="ABBRID0EY3BG" xlink:type="simple">est</abbrev></italic>–<italic><abbrev xmlns:xlink="http://www.w3.org/1999/xlink" xlink:title="internal terminal trichobothrium" id="ABBRID0E43BG" xlink:type="simple">it</abbrev></italic>, but less than twice as long as distance <italic><abbrev xmlns:xlink="http://www.w3.org/1999/xlink" xlink:title="external sub-terminal trichobothrium" id="ABBRID0EC4BG" xlink:type="simple">est</abbrev></italic>–<italic><abbrev xmlns:xlink="http://www.w3.org/1999/xlink" xlink:title="external terminal trichobothrium" id="ABBRID0EH4BG" xlink:type="simple">et</abbrev></italic> in lateral view, trichobothrium <italic><abbrev xmlns:xlink="http://www.w3.org/1999/xlink" xlink:title="internal sub-terminal trichobothrium" id="ABBRID0EM4BG" xlink:type="simple">ist</abbrev></italic> situated distal to middle of finger, <italic><abbrev xmlns:xlink="http://www.w3.org/1999/xlink" xlink:title="internal sub-terminal trichobothrium" id="ABBRID0ER4BG" xlink:type="simple">ist</abbrev></italic> located distinctly proximal to <italic>t</italic>, <italic><abbrev xmlns:xlink="http://www.w3.org/1999/xlink" xlink:title="external terminal trichobothrium" id="ABBRID0EY4BG" xlink:type="simple">et</abbrev></italic> located proximal to <italic><abbrev xmlns:xlink="http://www.w3.org/1999/xlink" xlink:title="internal terminal trichobothrium" id="ABBRID0E44BG" xlink:type="simple">it</abbrev></italic>, at approximately the same distance between <italic><abbrev xmlns:xlink="http://www.w3.org/1999/xlink" xlink:title="external sub-terminal trichobothrium" id="ABBRID0EC5BG" xlink:type="simple">est</abbrev></italic> and <italic><abbrev xmlns:xlink="http://www.w3.org/1999/xlink" xlink:title="internal terminal trichobothrium" id="ABBRID0EH5BG" xlink:type="simple">it</abbrev></italic> (in lateral and dorsal views), <italic><abbrev xmlns:xlink="http://www.w3.org/1999/xlink" xlink:title="internal sub-terminal trichobothrium" id="ABBRID0EM5BG" xlink:type="simple">ist</abbrev></italic> situated distal to middle of finger; movable finger with trichobothrium <italic><abbrev xmlns:xlink="http://www.w3.org/1999/xlink" xlink:title="sub-terminal trichobothrium" id="ABBRID0ER5BG" xlink:type="simple">st</abbrev></italic> situated slightly closer to <italic>t</italic> than to <italic><abbrev xmlns:xlink="http://www.w3.org/1999/xlink" xlink:title="sub-basal trichobothrium" id="ABBRID0EY5BG" xlink:type="simple">sb</abbrev></italic>, trichobothrium <italic><abbrev xmlns:xlink="http://www.w3.org/1999/xlink" xlink:title="sub-basal trichobothrium" id="ABBRID0E45BG" xlink:type="simple">sb</abbrev></italic> slightly closer to <italic>b</italic> than to <italic><abbrev xmlns:xlink="http://www.w3.org/1999/xlink" xlink:title="sub-terminal trichobothrium" id="ABBRID0EE6BG" xlink:type="simple">st</abbrev></italic>, distance <italic>b</italic>–<italic><abbrev xmlns:xlink="http://www.w3.org/1999/xlink" xlink:title="sub-basal trichobothrium" id="ABBRID0EL6BG" xlink:type="simple">sb</abbrev></italic> almost equal to distance <italic><abbrev xmlns:xlink="http://www.w3.org/1999/xlink" xlink:title="sub-terminal trichobothrium" id="ABBRID0EQ6BG" xlink:type="simple">st</abbrev></italic>–<italic>t</italic>.</p><p>Legs (Fig. <xref ref-type="fig" rid="F7">7E</xref>): all claws of legs with small dorsal accessory tooth, arolia simple and shorter than claws. Leg I trochanter 1.42 ×, femur 5.79 ×, patella 4.07 ×, tibia 5.82 ×, metatarsus 3.80 × and tarsus 5.40 × as long as deep. Leg IV trochanter 2.11 ×, femoropatella 3.75 ×, tibia 6.33 ×, metatarsus 4.23 × and tarsus 6.82 × as long as deep; tibia IV with long tactile seta situated slightly proximal to middle (T = 0.21 in length, 0.52 from base), metatarsus IV with long tactile seta situated basally (visible only base of trichobothrium, 0.08 from base), tarsus IV with tactile seta situated approximately in middle of segment (T = 0.35, 0.37 from base); sub-terminal setae branched.</p><p>Measurements: body length 3.65; carapace 0.92/1.30; chelicera 0.59/0.39, movable finger of chelicera 0.42; pedipalp: trochanter 0.69/0.34, femur 1.41/0.32, patella 1.04/0.39, chela<sup>+</sup> 2.37, chela- 2.25, hand<sup>+</sup> 1.19/0.63, hand- 1.06, movable finger 1.40; leg I: trochanter 0.34/0.24, femur 0.81/0.14, patella 0.57/0.14, tibia 0.64/0.11, metatarsus 0.38/0.10, tarsus 0.54/0.10; leg IV: trochanter 0.57/0.27, femur+patella 1.35/0.36, tibia 1.14/0.18, metatarsus 0.55/0.13, tarsus 0.75/0.11.</p></tp:treatment-sec><tp:treatment-sec sec-type="remarks" id="SECID0EDAAI"><title>Remarks.</title><p>The states of several characters reported here slightly differ from those in the original description of <tp:taxon-name><tp:taxon-name-part taxon-name-part-type="genus" reg="Neobisium">N.</tp:taxon-name-part> (<tp:taxon-name-part taxon-name-part-type="subgenus" reg="Neobisium">N.</tp:taxon-name-part>) <tp:taxon-name-part taxon-name-part-type="species" reg="vilcekii">vilcekii</tp:taxon-name-part></tp:taxon-name> (<xref ref-type="bibr" rid="B19">Krumpál 1983</xref>), viz. the number of setae on the posterior carapace margin (7 vs. 8); number of setae on the tergites III (11 vs. 10), V (11 vs. 12) and VIII (13 vs. 12); number of setae on the sternites III [(5)38(6) vs. (6)37(6)], VI (17 vs. 16), VIII and IX (each with 15 vs. each with 14); number of internal setae in the genital opening (8 + 7 vs. 7 + 7); number of teeth on the fixed and movable cheliceral fingers (13 and 6 vs. 11 and 4); number of setae on the coxae II of legs (10–12 vs. 11–12) and pedal coxae III (8–9 vs. 9–11) and IV (13 vs. 12–13); body length (3.65 vs. 3.04); carapace (0.92/1.30 vs. 0.69/0.95); pedipalpal trochanter (0.69/0.34 vs. 0.60/0.32). The numbers of setae on two last tergites and sternites are missing in the present redescription because these segments were damaged on the slide mount, but the respective data are given in the original description (tergites X with 12, XI with 10 and sternites X with 16, XI with 12 setae; see <xref ref-type="bibr" rid="B19">Krumpál 1983</xref>). Several new characters were added in the present redescription, namely, the measurements and ratio of length to width of chelicera, measurements and ratio of length to depth of trochanters of leg I and leg IV, presence of glandular pores, number of lyrifissures on carapace, number of blades on serrula exterior and interior, presence of tooth <italic><abbrev xmlns:xlink="http://www.w3.org/1999/xlink" xlink:title="teeth under interior seta is of chelicera" id="ABBRID0EABAI" xlink:type="simple">tis</abbrev></italic> on chelicera, number of lyrifissures on palps and coxae.</p><p>The holotype differs from the specimens described by <xref ref-type="bibr" rid="B25">Nassirkhani and Snegovaya (2021)</xref> in the following characters: the number of setae on the anterior carapace margin (6 vs. 4), number of setae on the sternites II (15 vs. 10–14) and III (38 vs. 39–47); number of setae around male genital aperture on the sternite III (19 vs. 21–27), number of internal setae in the genital opening (8 + 7 vs. 5–6+5–6), number of teeth on fixed and movable cheliceral fingers (13 and 6 vs. 15–18 and 10–12), chela<sup>+</sup> (3.76 × vs. 4.00–4.33 ×) and chela- of the male (3.57 × vs. 3.84–4.12 ×); chelal hand<sup>+</sup> (1.89 × vs. 1.98–2.15 ×) and hand- of the male (1.68 × vs. 1.73–1.89 ×), number of the <italic><abbrev xmlns:xlink="http://www.w3.org/1999/xlink" xlink:title="coupled sensillum" id="ABBRID0EPBAI" xlink:type="simple">pc</abbrev></italic> sensilla (two, between <italic><abbrev xmlns:xlink="http://www.w3.org/1999/xlink" xlink:title="sub-terminal trichobothrium" id="ABBRID0EUBAI" xlink:type="simple">st</abbrev></italic> and <italic><abbrev xmlns:xlink="http://www.w3.org/1999/xlink" xlink:title="sub-basal trichobothrium" id="ABBRID0EZBAI" xlink:type="simple">sb</abbrev></italic>, vs. one, proximal to <italic><abbrev xmlns:xlink="http://www.w3.org/1999/xlink" xlink:title="sub-basal trichobothrium" id="ABBRID0E5BAI" xlink:type="simple">sb</abbrev></italic>), number of teeth on the movable chelal finger of male (54 vs. 56–62), and number of setae on the coxa IV (13 vs. 15–22). The states of most characters mentioned here are within the variability range of this species (<xref ref-type="bibr" rid="B19">Krumpál 1983</xref>; <xref ref-type="bibr" rid="B25">Nassirkhani and Snegovaya 2021</xref>).</p></tp:treatment-sec><tp:treatment-sec sec-type="distribution" id="SECID0EKCAI"><title>Distribution.</title><p>The species is known only from two localities in the Republic of North Ossetia–Alania (Russia) in the North Caucasus: the type locality near Karmadon (ca. 1500 m a.s.l.), and another locality in the valley of the Terek River in the environs of Mozdok (115 m a.s.l.) that was reported by <xref ref-type="bibr" rid="B25">Nassirkhani and Snegovaya (2021)</xref>. The localities are situated at different altitudes, hence they should strongly differ from each other in the landscape and climatic conditions.</p></tp:treatment-sec><tp:treatment-sec sec-type="habitat" id="SECID0EUCAI"><title>Habitats.</title><p>The habitat of <tp:taxon-name><tp:taxon-name-part taxon-name-part-type="genus" reg="Neobisium">N.</tp:taxon-name-part> (<tp:taxon-name-part taxon-name-part-type="subgenus" reg="Neobisium">N.</tp:taxon-name-part>) <tp:taxon-name-part taxon-name-part-type="species" reg="vilcekii">vilcekii</tp:taxon-name-part></tp:taxon-name> near Karmadon is unclear (<xref ref-type="bibr" rid="B19">Krumpál 1983</xref>). It is questionable whether the species is confined to mire or wet habitats. The material from the environs of Mozdok that was used by <xref ref-type="bibr" rid="B25">Nassirkhani and Snegovaya (2021)</xref> for redescription was collected in a floodplain, in litter consisting of leaves of broad-leaved trees mixed with wood pieces. Hence, <abbrev xmlns:xlink="http://www.w3.org/1999/xlink" xlink:title="internal terminal trichobothrium" id="ABBRID0EQDAI" xlink:type="simple">it</abbrev> is possible that <tp:taxon-name><tp:taxon-name-part taxon-name-part-type="genus" reg="Neobisium">N.</tp:taxon-name-part> (<tp:taxon-name-part taxon-name-part-type="subgenus" reg="Neobisium">N.</tp:taxon-name-part>) <tp:taxon-name-part taxon-name-part-type="species" reg="vilcekii">vilcekii</tp:taxon-name-part></tp:taxon-name> is a hygrophilous species.</p></tp:treatment-sec><tp:treatment-sec><!--Section generated to contain objects referenced in tp:taxon-treatment.--><fig id="F3" position="float" orientation="portrait"><object-id xmlns:xlink="http://www.w3.org/1999/xlink" content-type="doi" xlink:type="simple">10.3897/zookeys.1100.81910.figure3</object-id><object-id xmlns:xlink="http://www.w3.org/1999/xlink" content-type="arpha" xlink:type="simple">82B0585A-6E5C-5189-89AE-75C9ADCCEF38</object-id><label>Figure 3.</label><caption><p><bold>A</bold> habitus of <tp:taxon-name><tp:taxon-name-part taxon-name-part-type="genus" reg="Neobisium">Neobisium</tp:taxon-name-part> (<tp:taxon-name-part taxon-name-part-type="subgenus" reg="Neobisium">Neobisium</tp:taxon-name-part>) <tp:taxon-name-part taxon-name-part-type="species" reg="adjaricum">adjaricum</tp:taxon-name-part></tp:taxon-name> sp. nov., holotype male, dorsal view <bold>B</bold> permanent slide mount with <tp:taxon-name><tp:taxon-name-part taxon-name-part-type="genus" reg="Neobisium">Neobisium</tp:taxon-name-part> (<tp:taxon-name-part taxon-name-part-type="subgenus" reg="Neobisium">Neobisium</tp:taxon-name-part>) <tp:taxon-name-part taxon-name-part-type="species" reg="vilcekii">vilcekii</tp:taxon-name-part></tp:taxon-name> Krumpál, 1983, holotype male. Scale bar: 1 <abbrev xmlns:xlink="http://www.w3.org/1999/xlink" xlink:title="millimetres" id="ABBRID0EXLAE" xlink:type="simple">mm</abbrev>.</p></caption><graphic xmlns:xlink="http://www.w3.org/1999/xlink" xlink:href="zookeys-1100-165_article-81910__-g003.jpg" position="float" orientation="portrait" xlink:type="simple" id="oo_684537.jpg"><uri content-type="original_file" xlink:type="simple">https://binary.pensoft.net/fig/684537</uri></graphic></fig></tp:treatment-sec><ref-list><ref id="B19"><mixed-citation xmlns:xlink="http://www.w3.org/1999/xlink" xlink:type="simple"><person-group><name name-style="western"><surname>Krumpál</surname><given-names>M</given-names></name></person-group> (<year>1983</year>) <article-title><tp:taxon-name><tp:taxon-name-part taxon-name-part-type="genus">Neobisium</tp:taxon-name-part> (<tp:taxon-name-part taxon-name-part-type="subgenus">N.</tp:taxon-name-part>) <tp:taxon-name-part taxon-name-part-type="species">vilcekii</tp:taxon-name-part></tp:taxon-name> sp. n., ein neuer Pseudoscorpion aus der UdSSR (<tp:taxon-name><tp:taxon-name-part taxon-name-part-type="family">Neobisiidae</tp:taxon-name-part></tp:taxon-name>, <tp:taxon-name><tp:taxon-name-part taxon-name-part-type="order">Pseudoscorpiones</tp:taxon-name-part></tp:taxon-name>). Über Pseudoscorpioniden-Fauna der UdSSR IV.</article-title><source>Biológia</source><volume>38</volume>(<issue>6</issue>): <fpage>607</fpage>–<lpage>612</lpage>.</mixed-citation></ref><ref id="B25"><mixed-citation xmlns:xlink="http://www.w3.org/1999/xlink" xlink:type="simple"><person-group><name name-style="western"><surname>Nassirkhani</surname><given-names>M</given-names></name><name name-style="western"><surname>Snegovaya</surname><given-names>N</given-names></name></person-group> (<year>2021</year>) <article-title>A redescription of <tp:taxon-name><tp:taxon-name-part taxon-name-part-type="genus">Neobisium</tp:taxon-name-part> (<tp:taxon-name-part taxon-name-part-type="subgenus">N.</tp:taxon-name-part>) <tp:taxon-name-part taxon-name-part-type="species">vilcekii</tp:taxon-name-part></tp:taxon-name> Krumpál 1983 (<tp:taxon-name><tp:taxon-name-part taxon-name-part-type="order">Pseudoscorpiones</tp:taxon-name-part></tp:taxon-name>: <tp:taxon-name><tp:taxon-name-part taxon-name-part-type="family">Neobisiidae</tp:taxon-name-part></tp:taxon-name>) from Caucasian Russia.</article-title><source>Acta Arachnologica</source><volume>70</volume>(<issue>2</issue>): <fpage>77</fpage>–<lpage>82</lpage>. <ext-link xlink:type="simple" ext-link-type="doi" xlink:href="10.2476/asjaa.70.77">https://doi.org/10.2476/asjaa.70.77</ext-link></mixed-citation></ref></ref-list></tp:taxon-treatment>
